# Supplementary material for: The structure of a Plasmodium vivax Tryptophan Rich Antigen domain suggests a lipid binding function for a pan-Plasmodium multi-gene family
Source: Nat Commun. 2023 Sep 14;14:5703. doi: 10.1038/s41467-023-40885-8 (PMC10502043; doi:10.1038/s41467-023-40885-8)
Supplement: Supplementary file 8 — Source data [file 41467_2023_40885_MOESM8_ESM.xlsx]

## Sheet: Figure 2b
	Reticulocyte and erythrocyte binding_after 7.5% NR compensated							Avarage															Reticulocyte_TO+/NR+	Erythrocyte_TO-/NR+	STDEV_TO+/NR+	STD ERR_TO+/NR+	STDEV_TO-/NR+	STD ERR_TO-/NR+
		Retics_TO+NR-	Retics_TO+/NR+	RBC_TO-/NR-	RBC_TO-/NR+			Retics_TO+NR-	Retics_TO+/NR+	RBC_TO-/NR-	RBC_TO-/NR+	Avg	STDEV_TO+/NR+	STD ERR_TO+/NR+	STDEV_TO-/NR+	STD ERR_TO-/NR+						Bead+Retics	7.35	5.16	0.37	0.18	0.36	0.21
	Pfs25	48.5	3.8	44.9	2.8	100		48.7	3.71	45.13	2.46	100	0.31	0.18	0.55	0.32						Pfs25 (-ve control)	7.08	5.16	0.31	0.22	0.55	0.32
		47.5	3.37	46.4	2.75	100.02																RBP-2b-169-813 (+ve control)	63.49	28.51	2.95	0.32	1.05	0.35
		50.1	3.96	44.1	1.82	99.98																PVP01_1401800	7.65	9.51	0.16	0.09	0.68	0.25
						0																PVP01_1033800	4.76	6.3	0.22	0.12	0.65	0.33
	Bead+Retics	46.2	3.3	48	2.6	100.1		42.8	3.4	51.07	2.78	100.04	0.37	0.22	0.36	0.21						PVP01_0404200	5.77	7.88	0.85	0.22	0.17	0.28
		45.3	3.08	49.1	2.55	100.03																PVP01_0949200	13.14	9.56	0.38	0.22	0.39	0.22
		36.9	3.81	56.1	3.19	100																PVP01_0202200	1.48	1.5	0.36	0.21	0.21	0.22
						0																PVP01_1469800	1.42	0.85	0.09	0.05	0.16	0.28
	RBP-2b-169-813	10.9	22	48.3	18.9	100.1		10.97	19.07	50.07	19.97	100.07	2.95	1.7	1.05	0.61						PVP01_1201800	3.62	5.93	0.16	0.27	0.2	0.47
		10.2	19.1	50.8	20	100.1																PVP01_0503700	25.12	5	0.6	0.32	0.19	0.25
		11.8	16.1	51.1	21	100																PVP01_0000100	66.2	21.02	2.49	0.36	1.1	0.32
						0																PVP01_0503600	1.27	2.89	0.02	0.01	0.41	0.24
	PVP01_1401800	35.89	2.96	55.68	5.45	99.98		34.46	2.86	56.71	5.96	99.99	0.16	0.09	0.68	0.39						PVP01_0700900	10.18	5.88	0.46	0.29	0.39	0.22
		32.6	2.94	57.72	6.73	99.99																PVP01_1101400	2.57	3.15	0.17	0.17	0.39	0.07
		34.9	2.67	56.74	5.7	100.01																PVP01_1469900	10.72	4.91	0.29	0.17	0.19	0.11
						0																PVP01_0532700	1.48	0.91	0.16	0.24	0.31	0.06
	PVP01_1033800	35	1.56	59.2	4.26	100.02		35.73	1.79	58.57	3.94	100.03	0.22	0.12	0.65	0.38						PVP01_0532900	4.5	3.56	0.17	0.1	0.43	0.25
		36.9	1.81	58.1	3.19	100																PVP01_1470100	2.09	1.44	0.31	0.18	0.36	0.21
		35.3	1.99	58.4	4.37	100.06																PVP01_0000130	3.36	1.43	0.5	0.15	0.06	0.11
																						PVP01_0948700	1.61	0.51	0.42	0.05	0.16	0.17
	PVP01_0404200	38.77	1.69	54.8	4.73	99.99		38.56	2.36	54.43	4.66	100.01	0.85	0.49	0.17	0.1
		39.3	2.07	54.2	4.46	100.03
		37.6	3.32	54.3	4.78	100
	PVP01_0949200	34.57	4.71	55.4	5.39	100.07		33.86	5.12	55.2	5.83	100.01	0.38	0.22	0.39	0.22
		33.1	5.47	55.4	6.01	99.98
		33.9	5.18	54.8	6.1	99.98
	PVP01_0202200	56.5	0.7	42.4	0.4	100		56.9	0.86	41.63	0.63	100.02	0.36	0.21	0.21	0.12
		57.3	0.6	41.4	0.7	100
		56.9	1.27	41.1	0.8	100.07
	PVP01_1469800	45.2	0.9	53.6	0.3	99.7		44.94	0.38	53.9	0.78	99.62	0.09	0.05	0.16	0.09
		44.7	0.83	54	0.47	99.53
		44.92	0.6	54.1	0.38	99.62
	PVP01_1201800	33.7	1.42	61	3.88	100		33.13	1.24	61.73	3.89	100	0.16	0.09	0.2	0.12
		32.5	1.21	62.2	4.1	100.01
		33.2	1.1	62	3.7	100
	PVP01_0503700	33.22	10.15	53.6	3.03	100		32.34	10.85	54	2.84	100.03	0.6	0.35	0.19	0.11
		32.2	11.17	53.8	2.85	100.02
		31.6	11.22	54.6	2.65	100.07
	PVP01_0000100	17.9	36	36.7	9.4	100		18.63	36.5	35.44	9.43	100	2.49	1.44	1.1	0.63
		21.16	34.3	34	10.54	100
		16.84	39.2	35.61	8.35	100
	PVP01_0503600	48	0.6	50.35	1.05	100		46.73	0.6	51.16	1.52	100.02	0.02	0.01	0.41	0.24
		47.3	0.59	50.32	1.79	100
		44.9	0.62	52.8	1.73	100.05
	PVP01_0700900	48.1	5.9	43.6	2.4	100		48.91	5.54	42.87	2.68	100	0.46	0.26	0.39	0.22
		49.24	5.03	43.2	2.52	99.99
		49.4	5.7	41.8	3.12	100.02
	PVP01_1101400	44.2	1.14	53.3	1.36	100		43.37	1.14	53.77	1.75	100.02	0.17	0.1	0.39	0.23
		42.8	1.31	54.2	1.74	100.05
		43.1	0.98	53.8	2.14	100.02
	PVP01_1469900	50	6	42	2	100		50.67	6.08	41.17	2.13	100.04	0.29	0.17	0.19	0.11
		51.2	5.84	40.7	2.35	100.09
		50.8	6.41	40.8	2.03	100.04
	PVP01_0532700	51	0.6	48.1	0.3	100		51.4	0.77	47.4	0.43	100.01	0.16	0.09	0.31	0.18
		51.21	0.8	47.8	0.21	100.02
		52	0.92	46.3	0.79	100.01
	PVP01_0532900	53.3	2.4	43	1.3	100		53.73	2.53	42.19	1.56	100.01	0.17	0.1	0.43	0.25
		54.1	2.72	41.86	1.32	100
		53.8	2.47	41.7	2.05	100.02
	PVP01_1470100	45.2	0.62	53.5	0.68	100		45	0.96	53.27	0.78	100	0.31	0.18	0.36	0.21
		44.7	1.05	53.8	0.47	100.02
		45.1	1.21	52.5	1.18	99.99
	PVP01_0000130	44.1	0.98	54.1	0.84	100.02		42.7	1.48	55.03	0.8	100.02	0.5	0.29	0.06	0.04
		42.3	1.97	54.9	0.83	100
		41.7	1.5	56.1	0.73	100.03
	PVP01_0948700	44.9	0.24	54.4	0.46	100		44.03	0.72	54.97	0.28	100	0.42	0.24	0.16	0.09
		43.6	1	55.2	0.2	100
		43.6	0.92	55.3	0.18	100

## Sheet: Figure 2d
							This is a coommasie stained 4-12% SDS PAGE and the yellow line corresponds to the region shown in Fig. 2d

## Sheet: Figure 5b
																				Primer pairs used to Amplify the CDS region of PKNH_1300500 signifying the presence of Plasmodium knowlesi Wild Type strain
																				PKNH_1300500_FP_Geno	GGAAGAATGGAATAATTGGGTAAGGGGG
																				PKNH_1300500_RP_Geno_Flank	GCTATAGCTATTGTTACACGTTGTAG
																				Primer pairs used to amplify the region confirming the PKNH_1300500 Knockout population
																				eGFP_Geno_ FP	GGCAGCGTGCAGCTCGCCGACCACTAC
																				PKNH_1300500_RP_Geno_Flank	GCTATAGCTATTGTTACACGTTGTAG
												The provided image displays a 1% Agarose gel, and the highlighted yellow line represents the specific region that is further detailed and depicted in Fig. 5b

## Sheet: Figure 5d
				Cumulative Parasitaemia						Multiplication rate
			Days	PkWT		PKNH_1300500_KO			PkWT		PKNH_1300500_KO
			0	0.87	0.8	1	1.2		3.21839	4.1625	2.95	1.775
			2	2.8	3.33	2.95	2.13		2.3	2.11	2.3	2.45
			4	6.44	7.0263	6.785	5.2185		4.2	3.65	2.9	2.56
			6	27.048	25.646	19.6765	13.3594		2.85	3.65242	2.6	2.5
			8	77.0868	93.67	51.1589	33.3984		2.15	2.46	3.35	3.8
			10	165.737	230.428	171.382	126.914		3	2.99989	2.4	2.7
			12	497.21	691.26	411.318	342.668

## Sheet: Figure 5e
					PkWT+Reticulocyte
	Biological Replicate 1			Biological Replicate 2			Biological Replicate 3
	Replicate 1	Replicate 2	Replicate 3	Replicate 1	Replicate 2	Replicate 3	Replicate 1	Replicate 2
	13.6	12.42	10.5	10.63	10.29	7.86	6.9	6.93
					PKNH_1300500 KO+Reticulocyte
	Biological Replicate 1			Biological Replicate 2			Biological Replicate 3
	Replicate 1	Replicate 2	Replicate 3	Replicate 1	Replicate 2	Replicate 3	Replicate 1	Replicate 2
	5.72	6.46	10	10.6	10	6.42	5.65	5.33
					PkWT+Erythrocyte
	Biological Replicate 1			Biological Replicate 2			Biological Replicate 3
	Replicate 1	Replicate 2	Replicate 3	Replicate 1	Replicate 2	Replicate 3	Replicate 1	Replicate 2
	6.7	6.03	6.28	5.72	5.68	4.44	4.23	4.58
					PKNH_1300500 KO+Erythrocyte
	Biological Replicate 1			Biological Replicate 2			Biological Replicate 3
	Replicate 1	Replicate 2	Replicate 3	Replicate 1	Replicate 2	Replicate 3	Replicate 1	Replicate 2
	3.57	4.05	6.87	7.67	7.74	4.94	5.55	4.05

## Sheet: Figure 6a
		Reticulocyte	PVP01_000100_CTD	Pfs25_Neg Control
		Tension (N/m)	Tension (N/m)	Tension (N/m)
		3.25568e-06	1.93452e-06	2.93178e-06
		2.4684e-06	2.38705e-06	3.51609e-06
		1.69025e-06	2.58777e-06	1.06974e-06
		1.61418e-06	2.49978e-06	1.39607e-06
		2.51816e-06	1.84159e-06	5.27805e-06
		5.20863e-06	1.39919e-06	1.51028e-06
		3.51254e-06	3.58669e-06	5.70184e-06
		1.21675e-06	1.03461e-06	7.28933e-06
		2.23322e-06	8.57157e-07	5.74371e-06
		9.24923e-07	2.6755e-06	9.28026e-07
		4.00302e-06	2.1646e-06	3.91204e-06
		1.94088e-06	2.07219e-06	1.45746e-06
		1.58609e-06	1.26703e-06	4.51381e-06
		1.83268e-06	1.67504e-06	2.26306e-06
		2.58526e-06	5.78388e-06	2.61601e-06
		4.20791e-06	1.76742e-06	4.18845e-06
		3.92605e-06	1.83984e-06	6.43613e-06
		2.63324e-06	1.56417e-06	4.09726e-06
		2.03335e-06	1.18725e-06	1.2912e-06
		3.70296e-06	1.96487e-06	4.31945e-06
		5.49272e-06	7.823e-07	3.63726e-06
		1.80919e-06	4.43167e-06	4.25062e-06
		4.80299e-06	1.46532e-06	4.85398e-06
		3.30902e-06	1.46806e-06	5.3267e-06
		2.6265e-06	1.4998e-06	2.43879e-06
		1.34638e-06	1.82321e-06	3.04475e-06
		4.01028e-06	1.60276e-06	2.35985e-06
		4.10628e-06	1.39679e-06	2.04695e-06
		2.17234e-06	7.99676e-07	2.18771e-06
		2.84384e-06	1.12394e-06	7.94355e-07
		2.95074e-06	2.03723e-06	1.08798e-06
		2.86015e-06	2.37207e-06	4.64885e-06
		3.83557e-06	1.15978e-06	3.43236e-06
		3.08165e-06	1.32377e-06	1.82569e-06
		5.53957e-06	2.28167e-06	3.23078e-06
		3.0815e-06	2.67412e-06	1.34408e-06
		2.07615e-06	2.26192e-06	3.40801e-06
		4.33912e-06	2.21873e-06	4.0362e-06
		1.66509e-06	1.54651e-06	1.83357e-06
		2.23447e-06	1.15536e-06	4.64319e-06
		2.59838e-06	1.23753e-06	5.01308e-06
		1.9341e-06	1.90064e-06	5.19378e-06
		2.08981e-06	4.24061e-06	3.61594e-06
		1.71422e-06	4.33976e-06	2.48165e-06
		1.88105e-06	1.71384e-06	2.28479e-06
		3.35886e-06	1.42975e-06	3.21351e-06
		2.51433e-06	2.73981e-06	4.00673e-06
		2.55037e-06	2.05748e-06	4.83041e-06
		1.48821e-06	1.02511e-06	3.94532e-06
		2.26093e-06	2.64813e-06	2.51486e-06
		2.80534e-06	1.11226e-06	2.86308e-06
		2.30009e-06	2.02649e-06	4.56073e-06
		1.73808e-06	1.26584e-06	4.29727e-06
		2.09936e-06	1.83647e-06	3.41791e-06
		1.14531e-06	1.21909e-06	4.41634e-06
		3.40395e-06	2.0538e-06	3.69762e-06
		1.55214e-06	9.85778e-07	3.49513e-06
			2.94882e-06	3.35348e-06
			7.12153e-07	3.24051e-06
			1.49707e-06	1.65826e-07
			3.41847e-06	7.99679e-07
			3.2414e-06	3.82343e-06
			4.9726e-06	1.89146e-06
			1.95829e-06	1.70313e-06
			1.05088e-06	1.23893e-06
			2.09135e-06	5.3496e-06
			2.65814e-06	4.86696e-06
			2.80024e-06	2.36144e-06
			1.4169e-06	2.15524e-06
			2.61033e-06	1.99744e-06
			2.17313e-06	4.62498e-06
			1.57388e-06	3.83741e-06
			2.22713e-06	2.32537e-06
			2.45606e-06
			1.95369e-06
			1.80669e-06
			6.1428e-07

## Sheet: Figure 6b
					Wrapping energy (J)
					Reticulocyte	PVP01_0000100	Pfs25_Neg Control
					1.03933e-17	7.2245e-18	9.5182e-18
					8.1454e-18	8.86168e-18	1.10461e-17
					5.57864e-18	9.13529e-18	3.70683e-18
					5.7757e-18	8.34613e-18	5.88552e-18
					8.32379e-18	6.57866e-18	1.65815e-17
					1.63699e-17	5.25544e-18	5.67512e-18
					1.14525e-17	1.18895e-17	1.80741e-17
					5.14797e-18	4.32401e-18	2.29001e-17
					7.18284e-18	3.76034e-18	1.80444e-17
					3.33002e-18	9.00992e-18	3.85624e-18
					1.26072e-17	7.62516e-18	1.24189e-17
					6.67412e-18	7.04119e-18	5.16844e-18
					5.78822e-18	5.48036e-18	1.43097e-17
					6.39185e-18	5.60173e-18	7.59963e-18
					8.64346e-18	1.86059e-17	8.21845e-18
					1.34103e-17	6.39412e-18	1.31584e-17
					1.23499e-17	6.68396e-18	2.02197e-17
					8.42941e-18	5.04784e-18	1.29004e-17
					7.19761e-18	4.28997e-18	4.88382e-18
					1.18665e-17	7.3246e-18	1.37064e-17
					1.72592e-17	3.13175e-18	1.14984e-17
					6.76533e-18	1.40846e-17	1.34035e-17
					1.54089e-17	5.7916e-18	1.52492e-17
					1.07665e-17	5.79099e-18	1.67343e-17
					8.88138e-18	5.81333e-18	8.05186e-18
					5.35262e-18	6.4568e-18	9.65822e-18
					1.27329e-17	6.1485e-18	7.58248e-18
					1.30059e-17	6.19998e-18	7.25645e-18
					7.44309e-18	3.31838e-18	7.35875e-18
					9.64092e-18	5.04773e-18	3.39304e-18
					9.64758e-18	7.0977e-18	4.1466e-18
					9.49639e-18	8.17981e-18	1.46048e-17
					1.22477e-17	4.95809e-18	1.0996e-17
					1.00822e-17	5.54178e-18	6.29228e-18
					1.74054e-17	8.35461e-18	1.02093e-17
					1.01981e-17	9.00042e-18	5.16216e-18
					6.96723e-18	8.14081e-18	1.10541e-17
					1.36555e-17	7.4198e-18	1.3037e-17
					6.23284e-18	5.8801e-18	6.98465e-18
					7.75446e-18	4.56338e-18	1.4587e-17
					8.79787e-18	5.32159e-18	1.57491e-17
					6.45089e-18	6.78895e-18	1.63167e-17
					7.44408e-18	1.38118e-17	1.19439e-17
					6.39222e-18	1.36656e-17	8.48518e-18
					6.65852e-18	6.9571e-18	8.15176e-18
					1.11117e-17	5.55198e-18	1.04887e-17
					8.45868e-18	8.96267e-18	1.31029e-17
					9.07323e-18	7.47979e-18	1.51752e-17
					5.61555e-18	4.27136e-18	1.24045e-17
					8.01891e-18	9.38192e-18	9.01e-18
					9.58016e-18	4.15406e-18	1.00328e-17
					8.40062e-18	7.6338e-18	1.44895e-17
					5.99789e-18	5.72691e-18	1.35003e-17
					6.97738e-18	7.03062e-18	1.07377e-17
					4.29519e-18	4.8386e-18	1.39337e-17
					1.10134e-17	7.12319e-18	1.20413e-17
					5.75915e-18	4.38405e-18	1.12261e-17
						9.94071e-18	1.08944e-17
						3.08863e-18	1.03645e-17
						5.08551e-18	7.31177e-19
						1.10256e-17	3.08639e-18
						1.07056e-17	1.20117e-17
						1.61311e-17	6.30906e-18
						7.32312e-18	6.53577e-18
						4.37274e-18	5.50325e-18
						7.2943e-18	1.68105e-17
						9.68562e-18	1.529e-17
						8.88596e-18	7.66643e-18
						5.69314e-18	7.17217e-18
						8.74529e-18	7.55343e-18
						7.8825e-18	1.45298e-17
						5.59794e-18	1.23596e-17
						8.22887e-18	8.00082e-18
						8.40297e-18
						7.49091e-18
						7.13133e-18
						2.91469e-18

## Sheet: Supplementary Figure 1
Plasmodium vivax										Plasmodium knowlesi									Plasmodium cynomolgi									Hepatocystis
>PVP01_0000130_Trag28									>PKNH_1300800_SP										>PcyM_1034500_SP									>HEP_00402400_WRD
MRLLPAVLFLSGSLYILSPSFNINFYASAAEAEVTEGGDNLDDDLGGDLEGLLGDDAGEGGAAGGEGAAEGAAAAASAEG									MRLLPTVLFLSGSLYVLSPNFDISFYASAAETEVAKDGYKDLKSGAFGGEKVKEGGWDTDEDTSGLSGQNSLNPLKDDGV										MKGPAPQQKFSPAKKTQNKNPKLSKMTAIFTVSRLHIILFALFSVFILNPSHAANTERGRIKCYLPNNLMEFWKDNVDQS									VIENKKTQSTIEIREFKKWFK
LSGEVENELLYVKEDDDAPAATPDEKPSTSGEETPAAFVDLVNETVPPPAKAPLPLQTKAPQGPKIKDWNQWMKQAKKDF									NGVGPTSTNGPYALNTEVSEGAKIKDWNEWIKQAKKDFSGYKGAMHTQRYEWTKEKEDELQKFCKYLEKRWMSYTGNIDR										EQLKKLAWHNWMMRLESEWEDFNTSMKSKKNVWMEETEKEWIEWIKQMENKWMNCNENINDEYKNYLISKSATWTSEEWK									YEKKVFFKEIENIELQWQKDIVKDVHYFLTYLEERWLNYIGNIDSYVSKNFIKKSPSWDVKQWLIWMHTEGTDLLSYQFT
SGYKGTMHTQRHEWTKEKEDELQKFCKYLEKRWMNYTGNIDRECRSDFLKSTQNWNESQWNKWVKSEGKHHMNKQFQKWL									DCKSDFLQSTQNWNDNQWNKWVKSEGKHHMNKQFQKWLDYNKYKLRDWTNAEWNKWKANIKDQLDDEEWKKNEAAGKTKE										EWVKTEGKNFMKTDLEKWIKAKEISLDLLLLTEWVQWKNEKIMSWLLSEWKTEEDNYWSQWEHSTWLKWLNLTEKKHWIK									EWFKYCHEELKSQTFDGFINWVVEKKEIIKSQYWPEYKKVKTLMKLLDFVDKMKKDLHNNVEDFYKPTYNQLLGKFIKWK
DYNKYKLQDWTNTEWNKWKTTVKEQLDDEEWKKKEAAGKTKEWIKCTDKMEKKCLKKTKKHCKNWEKKANSSFKKWEGDF									WIKCTAKMEKDCLKKTKKHCKNWEKKANSSFRKWEGDFTKKWTSNKQWNSWCKELEGQV										WKERNLRESEQWSTWLSVKENVYIFGEWNNWSIWKNEKEEFFNKWMDNTINEWINEEKWNTLLNTENDS									NNFIMEWINLEIYNSWLKEIPK
TKKWTSNKQWNSWCKELEK									>PKNH_1032500_SP										>PcyM_0953800_SP
>PVP01_1033800_Trag17									MTATITVSRLPIILFALLSVFILNPSHSASTEREKNKPSHTNNLMQFWKDDLDQSEQLKNCAWHNWMMRLESEWEDFNAS										MVSLRSIALFTLTSTLILSIIPPSLQNESGGVKDCPQNKLNMETAEIEKTEEWKENEWNKWKLELEDNWKQFNLSLIKEK									>HEP_00402300_WRD
MELKANMKGPAPQQKFSPAKKTQNRNPKLSKMTAIFTVSPLQIILFALFSVFILNPSHAASTERGSIKCYLPNNLMEFWK									MKKKKNVWMEETENEWTEWIKQMENKWMNCNENINDEYKDYLISKSSTWTDEKWEEWIKTEGKNFMKKDLEKWIKAKETS										NEWIQNITKEWNEWMQNMQHKWTHYIKNMDKPHKSYIPEKSLTWNNADWKNWVNTELKEFIENDWQNWINQIESQLYTLI									KNVSEQKVVISSISKWIKNEKKLFFDKIKNIELKWQNNKVEEIKNFLLYLEKRWLSYKGNVDTKVSKDFEKKFLSWQDDQ
DDVDQSEQLKKCAWNNWMMRLESEWENFNTSMKSKKNVWLQETEQEWTEWIKQMENKWMNCNENINDEYKDYLISKSATW									LDLLLLTDWVQWKNEKIMAWLLNEWKTEEDNYWSQWQHSTWHKWFNLTERKHWLKWKERNHREGEQWSTWLSVKENVYIF										EDKWIHWRSYQILMWLKSDWKHDENIYWLKKEYIEWNKPSKVQNTGEWLKWKERVYKQSFEWFNWVQNKEKIIENIKCSS									WKNWIYSEGTDLLINQFNMWLKFSEVQLKFNVIEDFKDWVLEKESAIYSQSWPEKKQVKKLNKILKNAQTMQKEVHKHVD
TDEEWKEWIKTEGKNFMKTDLEKWIKAKETSLDLLLLTEWVQWKNEKIMAWLLSEWKTEEDTYWSQWEHSTWLKWLNLTE									HEWNNWSMWKNEKEEFFNEWMDNTINQWVNEKKWKSLVSTENES										WMRWKDDKNKIFNQWKESFLNNLIREEQWNSFFNNKQTLFLR									NFHKPVNKKLFNTFVIWKNDFIERWLEGKIYDNWLNEIHN
KKHWLKWKERNHREGEQWSTWLHVKENVYIFSEWNNWSIWKNEKEEFFYKWMKDTINEWINEKRWNTLVSTDNDS									>PKNH_1356500_SP										>PcyM_0953300_SP
>PVP01_0949200_Trag36									MAHTNEIIVNGASERSMQSQCGNYQIVGARQERKMDEQKSTQRSSFFTKKTAMLFFVLAYIFLKHQDDAPRQGVNASLPL										MVSYLYITLLILSFAFLLIHASTNDLELENAADDNVVEVVDPSNDDLELEEGNFDENTPDDETLLDATPEDDFAITDLPI
MVSLKLIALFTLTSTFILSVIPASLQNECNNAKDCALNISNEETAEIEKTDEWKENEWNKWKLKLEDNWKQFNLSLIKEK									CKGVGRILASKERATPSGGKFQLGRGAYDNGVEIHRYIQHYYEDPEEDYENPEEDYDDPYEVYDDLYEAYDDPYGNYADP										EDYEQVDETLNQDEALEEVSTEDTEAGEETEDTEAGEETGDMEAGEETGDMETEGLTGDMEAGEETGDMEAGEETDDMEA
NEWIQNVTKDWNEWMQNMQHKWTHYIENMDESHKSHILEKSLTWNNADWENWVNTELKGLIDNEWQNWINQIESQRYTWI									YGNDADPYGNYADPYGNYADPYGNYADPYGNYADPYGNYADPYGNYEDDEEPYSDEEIEGEDEGSEEETEGDSSEEEYDA										GEETNDMEAGEETGDAEAGEETGDAETGGATGDAETGGATGDADSEDGVSVFIETVDDIPADGAEKVHVPTETNLQHADS
EDKWVHWRSYQILTWLKSDWKHDENICWLRKEYIEWNKPSKVRNTGGWLKWKERIYKQSLEWLYWVQNKEKIIQNIKCSG									MDVSKYEDWNTFKQSLEADWGKFEMKLFKAKETWMEQKNKELSKWLSLVQNRWNKYCEIPTTGEDPGNLRKQDWSSCEWI										TDSVFVDILDKDIIFDNIKEYEPLFYQIVAGTAKHKKEQELPMKPVQVPVAVEPAQEIPAEELDATPEDDFALEAPTEEE
WIRWKDDKNKIFNQWKECFLNNWIREEKWNSLFNDKQTLFLRQ									KWFNAKVKCPIHAQLEKWLDENHSNLFNILVKHMAQFKCKKIKGWLMYHWKMNEEDDDYETYAVMPTLKFLDLVQSRKWY										LEGVEVEGEPGKEAEGPTEEAPTEEGPTEELDATPEDDFALDETEETAEGEETEETVKEEETEETAEGEVSEETPEGEEE
>PVP01_0948700_Trag15									HANPNIDKQRKELMEWFLLKEKEYVKKEQVDLSHWENIKHSSINSMITTFSEKRLTEKEWNKFLSEIKF										LDATPEDDFALDETEETAEGEESEETVKGEETEETAEGEVSEETPEGEEELDATPEDDFALDETEETAEGEETEETVEGE
MVSYLYITLLILSFAFLLIHASTNDLELENASDDVVEVEDPSNDGLELEEENFDENSGDDETLLDATPEDDFALTDLPIE									>PKNH_0400600_SP										EAEETPEVKEELDATPEDDFTLDETAEGEETAEGEETAEGEETAEGEETAEGEETAEGEETAEGEETAEGEETAEGEEEL
DDEEVNETLDGGESLGEVSTEDMETEDGSTDDTETEEGLPGDMEGEEEAGDMEAGEEAGDLEAGEETGDLEAGEETGDLE									MVYFTPITLFALSFVYLLSDISPSIQYEQFSSTPDLTNSLESEQECAANNVTLSEEQNNNWMVKLESEWKDFTSSLENEK										EATPKDDFQLEEPSEEGEGEGEALVAVPSVVESAEAVKPVEGVKPMVAPTEGETLFVDILDNDLIYTDIISFVPFFKHVL
AGEEAGDLEAGEETGDLEAGEETGDAETEEGATGDAETENGATVYVDTEDSSADGAEKVHVPAQENVQPADSNDALFGSI									RTWFDQKEKEWDEWLEIMHGKWTHYDRNLNPTYKNYILRKSAQWDNFDWEYWANTEWHDLMEKDWKNWIYGNKLSLNKLI										KDVDAEKVVALPSKKEPIQIPAEELDATPEDDFKLEEPTGEEEEGVEVEGEGEGEPTEEEPAEGEVPTEELEAAPEDDFK
LDKDIIFDHIKDFEPLFEQIVAGTAKHVTGQELPMKPVPLPVAEEPAQVPAEELDATPEDDFALDVTESPEEVELVLDEE									DNKWISWSNEKMAEWLIQELNDQEDSYTETTEIGDISRTEGADENLSSLNNRIFNKTEEWEHWTDNKEKLIKKIKNSNWS										LEEPTGEEEEGVEVEGEGEGEPTEEEPAEGEVPTEELEATPEDDFELEEPTGEEEGVEVEGEGEPTEEEPAEGEVPTEEL
ATEEESTEVGPTEEGPTEELDATPEDDFALDETAEGETEETVEGEETEEAAEGEVSEETPEGEEELEATPEDDFALDGTA									EWKNNKYALFNQWRESFIKKWIREKQWEIMVNTQKN										EATPEDDFKLEEPTGEEEEGVEVEVEGEPTEEEPTEGEMPTEELEATPEDDFELGESTGEEGVEVEPVEEEEVQEGEPVE
LEETEETVEGEETEEAAEGEETEETAEGEVSEETPEVEEELEATPEDDFALDETLGEETEETVEGEETAEGEETVEGEET									>PKNH_1301000_SP										EEEPQEGEPVEEEEPQEGEPVEEEEVQEEKPVEEGVEVEGEPVEEEVQEEEPVEEEEEEVEAKEPVEEKPKEEKLKVPVD
VEGEETVEGEEELEATPEDDFALDGTTLEETEETAEGEETVEGEETVEGEEAAEGEEELEATPEDDFQLEEPSGEGEGEG									MRTLSKMKIILLLSYIPSMVIILSSASEIKPSLSQYFKKHKTNVKTKSCAGSTTLQSPDLMDMQEEWKEDQWDDFMRETD										TKADLIAAGPMSYDALFALIVDGVLTHEAIKKQEDVFKQVLKDPEARRMLEQKQQQPQKPVEVPQEVVEEEVPEETPEEV
EGEGEGEALVAVPVVAEPVEVVTPAQPVKPMVAPTADETLFVDILDNDLTYADITSFVPLFKQILKDPDAGEDVTVPSKE									KDWENFKVTMHNLTSSWFEKKELEWEGWIKAMKNRWEYFNKNMDEAVLNVIKNSLKWTDNEWRKWIIFVKSKSEEPVETS										TEEVPEEVTEEVPEEVTEEVPEEVTEEVPEEVEEVTEEVEEVPEEVEEVPEEVEEEVPEEVEEEEVPAVVEKEEVPEEVE
APVQVPVAVEPAQEVPTEELDATPEDDFELEGTAEAPEEGELVLEGEGEPTEEEPTEGEPTEGEVPEEELEATPEDDFEL									GDEYILDAFSQNINWTNEQWKEWIKTVMRESMEKDWGYWIDEDQYKLYNWMMENFDKWKNRRMKIWKRKKWNVEEDEYWA										EEEVPAVVEKEEVPEEVEEEEVPAVVEKEEVPEEVEEEEVPEEVEVEEVPAVVEVEEVPEEVEEVPEEVEEEEVPAVVEK
EEPTGEEVEETVEGEETAEGEEELEATPEDDFQLEEPTGEEVEVEVEEPAEEVEAEGEPGEEEVQEEVPEEELEATPEDD									NWEERKQKNKSKKDNERENWYIWKERTDREQRQWDTYIEMRKEEFLSQDIIEWIKWKTEKTEMFENWKENILAKWIKEKQ										EEVPEKVEEEEEEEEEPIEEEVLQLVIPSEEDMQLEIPKKDELDSGIISILDVDYQDIPKEYVEEETAVYPLKPEDYAKE
FQLEEPTGEEVEVQEEEAVEEEEAVEEGVEVEGEPGEEEVQEEEVVEEGVEVEGEPAEEEVQEEEVVEGVEVEGEPAEEE									WYVWTCKKKQVFRRKLY										DLQSTEWITFTQSLEDDWERLEVILNKAKERWMQQTNKEWSSWIHLIEDKWSIYSQIPTKGKDPTGLRKRDWSDEKWKKW
VQEEEVVEEVEAEEPVEEKPKVEELKPVETPKEAKLAVPADTKTELTVAGPMSYDALFALIVDGDLTHEAIKRYEDVFKQ									>PKNH_1300700_SP										FRTEVKSQIDSEVKKWMNDTNNNLFKILAKDMLQFQNKKIKEWLMYHWKNNEGGSVPFGLMTTSKILKLIKSKEWYRTNP
LLKDPEARRLLEQQQQQPQPQPQPQKPVEVPQEVEEVEEVPAEVEEVEEVPAEVEEVEEVPEEVEEVEEVPAEVEEVEEV									MKGLYKILCLSGSLYILSSSFLSSGVSAAATNNEKIFRARIPGTIQELDEEGVKTVGEWKVKNWSKFMALVEEDFKEFLV										IINMQRRELMKWFILKENEYLKREWRNWTYWKKVKFFVINSICTTLSRKRLTEEEWNQFINDIKV
PEEVEEVPEEVEEVEEVEEVEVPAVVEVEVPAVVEEEVPEEVEEEEEEEEPVEEEDVLQLVIPSEEDIQLDKPKKDELGS									YLKNEKNSWLEKKGGMWEEWKAEMEKKWDHYDEHTFNNLLSHDTESALTWNEDEWTNWVKEKGKLALKEEWEKWVHEQYI										>PcyM_0401500_SP
GILSILDIHYQDVPKEFMEEEEEETAVVYPLKPEDFAKEDSQSTEWLTFIQGLEGDWERLEVSLNKARERWMEQRNKEWA									FYKEGISNDWKNWSDFKEKEYSSIPWNCYERHYWKHWEDNAKPWEPLYDIKMEKFKIWQNRIKNEKEQWSQWVHDKQANH										MVSSTSITLFILSSAYLLSDISPSLQYEQIGSTPNLTDLVESEQECAANNVQLREEQNNNWMVKLEGEWKDFTSSLENEK
GWLRLIENKWSEYSQISTKGKDPAGLRKREWSDEKWKKWFKAEVKSQIDSHLKKWMNDTHSNLFKILVKDMSQFENKKTK									IDVEWDKWEKWKTENSKNFNDWMETFVKKFIDNKQWNVWVEGKKNGATNNTSS										IIWIQEKDKEWEEWLEIMQEKWTHCDRNLNPTYKNYILKKSSGWDNFDWEYWANTEWHDLMEKDWKNWIYGNKLSLNKLI
EWLMNHWKKNERGYGSESFEVMTTSKLLNVAKSREWYRANPNINRERRELMKWFLLKENEYLGQEWKKWTHWKKVKFFVF									>PKNH_0200500_SP										DNKWINWSNEKMAEWLIQELNDEEDSYTQTTKIGDISSTEENDENLSNLEDKVFSKNEEWEHWTDRKEKLIKKIKNSNWS
NSMCTTFSGKRLTKEEWNQFVNEIKV									MKHIFSSSCLCTLLYIFSSSWLVSGAAPSAKDHFPELGNTPGEKALQLRSPGNQLRQYENRNSDEGHVKKWIGELNQDFN										EWKNNKYASFNQWRESFIKKWIREKQWEIMVNSQKN
>PVP01_0404200_Trag3									QFKDIKFKEIEKTEKQKEEAWDHWLTHLEPEWVTFSNFIEEKKKRWIQKKEEDWNLWIKDMEHRWVNYKKKKDRKFLSKY										>PcyM_0012700_SP
MVSSISITSFILSAAYLLSDISPSLQYEQISPTPDLTNPVQSEQECAANNVILREEQNDNWMVKLEGEWKDFTASLENEK									RDGTLDCTEREWNIMMKREIEECMIADYKKWMRDAEDNLHKWISKDIDIWKRKKFDEWLNVEWKKEEDTYWSRDENIPYG										MKIIFLLSYIPSFMSILSSASELVPALNKYFQKYKSKMKTRSYAGSTSSQSPEFMDGQEEWKEDQWNYFLKETEKDWEKF
IRWIQEKEKEWDEWLEIMQEKWTHYDRNLNPTYKNYILKKSSEWDNFDWEYWANTEWHELMEKDWKNWIYGNKLSLNKII									DTMNPLFSVIKKSFDMYNARKKKEQEHWNKLIENIGKTLTNKKFNEWENMKRSKSTYYSQWMDFFLQECLTSRVRGHRSN										NTSMENLTSSWFEKKELEWEGWIKAMQNRWAYYNKNMDEAVLNVIKNSLKWTDFQWQKWIRLMKNKSMKHSESSGDEYIL
DNKWINWSNEKMAEWLIQELNDEEGSDTQTTNIGKSSSSEENDEYFSSLNDKIFSKNEEWEHWTDRKEKLIKKIKNSNWS									YY										DVFRQNTTWTNEQWKEWIKTPIRESMEKDWEYWIDEDQYKLDNWMMENFDKWKTKRIAEWKEKTWKTEENEYWAKWEAKG
EWKNNKYASFNQWRESFIKKWLRERQWEIMVNNQIN									>PKNH_0700400_SP										SRDKSKILIDRKNWNLWKERTDREQRQWDMYTERKKKEFFSKDIVEWRKWKSEKTEMFENWKENILSTWIREKQWNVWIH
>PVP01_0000200_Trag33									MLSYSKSSSVPSKLIIALFLFSASFLINEASAAFRAVLDQSMNYLCNALENAQQPEARSDQWRQNEWNKWEDKLEEEWAE										KDKRTYRRKLY
MKIMFLLSYIPCTLSILSSASEVVPALNEYFQKYKTKMKTRGYQESTSLQNSEFRDRPEKWKEDQWNDFMKETERDWEKF									FDENLEDEKDELIKMNEKEWGPWFESTKKKWMNFGKYIDDKYKCEVLKESLYWNEVAWKTWIKTEGRSFIEKDLSMWFAS										>PcyM_1402300_SP
NTSMENLTSSWFEKKELEWEGWIKAMQNRWAYYNKNMDDCVLNVIKNSLNWTDFQWQKWIRLMKNKAMKHFESSGDEYIL									KESYLYRWVSKEWTEWKNEKIKEWFNSKWKREENEYWTKWEEKKLKKSNNSSKIVNTKDYKKWLMWKEKTQQELDNWHEW										MVALLPISFFSLSAAYLLSNISPSSQNEVEYIQQEPLDILNLEEGDIEKTEQWKDNEWHNWKLKLEEDWDSFSVSLLKDK
DVFRRNTSWTTEQWKEWIKTPIRESMEKDWEYWIAEDQYKLDNWMLENFDKWKTKRITEWKEKKWKAEEDEYWANWEAKG									AEFKDNIYINSNWEKWKQWKNEKRKLFYNWVDSYVWKWIKENQWIPLIEEIKQLSPSKAD										KEFMKIKTSELNGWIILEENKWNNFSEYLSEEYKNYLLNKSAKWDDIDWEKWANTEMIAHLDKDYKTWSANTEQSIKDLV
SKDKSKVLIDRKNWNLWKERTYREERQWEMYTERKKKEFFSKDVVEWMKWKSEKTEMFENWKENTLSTWIKEKQWNVWLH									>PKNH_0700300_SP										RGEWNKWQHDKVSSWLSSSWKQFGAMYWDLQESRNWDLYSHSDEMKEHWIKWNDRNNRENTEWSNWVQNKEYFITYAEHS
KDKEHNWNKWCSTQKEEAGEDAWEGAREEAREGAREEALEEA									MKVAFIVLYIFSVLLDLSAAIDNLEDFLEKSRKEIGRFTHSTLKDTSKGTENVEQLVKDEWHEWMDEMQMEWNEFNSSLE										DIEQWKYDNYSLYNTWRKDFINKWVLEKRWNSILC
>PVP01_1401800_TRAG21									SEKNKWFGKKEKEMINFIKSIEDKWLYFNENMHEMLNYGILKISLMWNFAEWQEWINKDGKRIIEDQWDNWTTRNQKLYY										>PcyM_0534400_SP
MVALLPISFFSLSAAYLLSNISPSSQSAVDYIEQEPLDILNLEEGDLEVTEQWKDNEWHNWKLKLEEDWDSFSTSLIRDK									KLIMREWIKWKNRKIKQWLRRNWVHHEGRILENWELASCAKILAITEKKNWFNSNAQIINERDSLFNWIKEKEGSLVSEE										MVSSVSIAVLLLSSALLNNSLVDAAQKSAAKPKGAVATKAAKAKGPAAKAASAKKPAATKKPAGDKADPPKKQGTPASPA
KDFMKIKTDELNGWLNLEENKWNNFSGYLSDGYKNYLLKKSEKWNDADWENWANTEMVAHLDKDYHLWSLNTERSVNALV									RDKWRKWEYNKNDFFKKWMDSFLSHWLNMKKQDILHNQR										ASASQGGKKPKAAAIITATKPNEYVEEWRVKPLEWKLNEFSKWLKKAEEDWKDFHVVLEDERTKWVENMGDIEKGWFENA
RGEWNQWQHDKMSSWLSSDWKKVGAMYWDLQESRNWASYSHTDDMKEHWIKWNDRNARENIEWSKWVQNKEYFIMYARHS									>PKNH_1324800_SP										EKKWSNYNQRLDMEYKSNILKKAKEWKEAQWKEWINKSLKKYITNDFQKWMDGHQNNLNAAVGLNWETWKKQKMFECNSI
DIEQWKYDNYALYSTWRNDFINRWVSEKKWNSILN									MELEKNNSALASQKSYSRTTPTRSYRSAPKFSTSLLSRLTILIFALSCAVFVNTASGATPNRPNKNGFVSPALIGFGELN										GWRLKEDKHWIRWTFFSPNIDDIPVPKEYKELYENWKIRTKAEKDQWKEWTDRIESRVIFKDTPAWTKWKNEKTAAFNKW
>PVP01_0533100_Trag13									IEESEEFKRMAWNNWMLRLESDWKHFHESVEEDKTKWLQGMDSAWSDWLRSLQNKWSNYSEEMLKEYNSNVMEVSAKWND										LVAFTNNLIAQKKWTKWV
MVSSVSIAVLLLSSALLNNPLVDAAQKKAGKPKGAAATKAATAKGTAAKAATAKKPAAAKAEPSSSQEAASTPAAAAPAA									GQWVTWIKTDGRSILEAQWEKWIEKADYQLQKLILDKWIKWKNDKIRSWLSSEWKTEEDYYWSNIERSTTAKWLREAERI										>PcyM_0013200_SP
APSAAEAVKKPKAAAVITAAKPNEYVEEWRVKPLEWKLNEFSNWLKKAEEDWKEFHVVLEDERTKWVANLGDLEKGWFET									HWIRWKERISRESEQWLNWVQMKEGVYINVEWKKWLQWKNDRKILFNKWSTNLVYKWTLKRQWTVWIKEANNKNKV										MKGLHKILCLTGSLYILSCSFFSSGVSAAGAKREKVIPARVPSTIEELDAEGVYTRSEWKKKKWSEFMKSMEGDFKEFMV
AEKKWNNYNPGLDLEYKSNILKKAKVWKEGQWKEWIDKSLKKYITDDFKKWMDGHQENLNAALSVNWETWKRQKLLECNS									>PKNH_1324300_SP										YLENEKKSWLEGKDEQWEQWKEYMEKKWEHYDEYTFKELLSNKAKDALTWNDKEWTNWVSKNGRLALKGDWNKWVNGQDV
VGWRLKEDKHWIRWTFFSPNIDDIPVPKEFKALYENWKVRRKAETDQWKEWTDRIEKRVIFKDTPAWTKWKNDKTAAFEK									MEVAHDESDCAVLDALISAVSTRIGSSNSAVNFDGNISYFPATIYLSILVVFLKNVYSFLSKKSNRLSIEWNKGQEDKEN										FFKSGINNDWKNWSEFKRKEYGLIEWKYFEDKFWKYWMNNSKVSEPLFSIKMELMKKWQERLENEEEEWSNWIEEKQKKY
WLAAFTNKLVAQKQWTNWV									HDENEDDDDDEDDEKDAEYYDASDREDSPKEQLKKDKENEKRITEARGKVKEMITEGDNQKNNEVLKNLEGMTEEELEKW										IDVEWNQWEQWKKENNKKFIDWMESFVEKWIKNKQWNVWIEEKNSCITI
>PVP01_0000170_Trag32									KNEEWKKFMVNIEEEWQLLNLWIEEERKNWIDSKDKELEDWMNKMENKWMDIDNINKEYQWTFIKSSLKGDDQGQIKEQI										>PcyM_0202300_SP
MRILSAAVYISGTLCILCSNFLVDFASATEAMPKFPRNNLKGGLKDSPLKQPKSPLINGPPKPVNDKLKDDSNKTETKDA									KHELKNFIYRDWKKWLGDNESYLNTWLVKQWIQWKNNKIIKYLTVEWKHEEDEYWNNWEKTETWKWLNFSKRRNWQTWKN										MKQISAFSCLCTLLYIFSSSWLFNGAAASARDQFPPLVDIPGASALALRSFSNQLRQYENRNSEGHLKKWIGELNQEFSQ
KNGLNKPPKNINDKVKDGENKTPSQDLNEPSFKLPMRQKESSWYTWLKGTKKDYETLKCFAKGNLYDWLCNVRESFDLYL									RVTKEKEEWENWVKIKEELVIYNKYKKLTLWVKRKKPSINQWIESLADKCINDTRWNTWINEKYNQLVQKHNMEEEKEIN										FKDIKIKEIEKTEKQKEEAWDHWLTILEPEWVTFSNFIEQKKKRWLQKKEDDWAAWIKEMEQKWINYKKRKDRKYITKYR
QSLEKKWTTCSDSATTLFLCECFAESSGWNDSQWGNWMNNQLKEQLKTEAEAWISTKKKDFDGLTSKYFSLWKDHRRKEL									EKIENRKNRKASGYISLKNKLQSVKEEKENDHTV										DGTLDCSEREWNIMMKKEVEENMIADYKKWMRDAEENFNKWISKDLDIWKRKKFDEWLNVEWKKEEDAHWEKDSNTPYAD
DADEWKNKVSSGGLSEWEELTNKMNTRYRNNLDNMWSHFSRDLFFNFDEWAPQVLEKWIENKQWNRWVKKVRK									>PKNH_0516100_NTMD										SMNPLFPVIKKSFDMYSARKKREKEHWNKLTENIGKTLTNKKYIEWENLKRSKSAWYNEWMDFFLQACLNSKVRKHRSSR
>PVP01_0000120_Trag27									MEVVPEAPVPNNSKSFVNAFFEKYKDSFLANVKREFLIIGTSFIALFLASYIFLTYINSPAKKKLKEVDKTSKEVISKEK										H
MKGLYKILGLTGSLYVLSCSFLSSGVSAADAQGENVHVRIPTSLKQLNEEGVYSVSEWKKKKWSEFLKSVDGDFKEFLVY									EDENIKTDEWKAKEWKKWMTQLDSDAEIFTTSLNHKKDQWIAQRELEWGNWIKSMEEKWNYYNERMGSEYYSFVFKNTPA										>PcyM_0700300_SP
LDNEKNSWLEGKDELWEQWKANMEKKWEHYDEYTFKELLADHAKDALTWNDKEWINWVSKKGRLAMKGDWNKWVNGHDVF									WTDEEWENWIKTEAKELMEIDWSNWISESESYVDVMLVKEWIQWKNNKIMEWITKDWKCKEEEQWDEWEKNKWPKWLSIN										MSSYSKSSFVVSKLILALFLFSSSFLLNEASAAFRAALNLTRGYLSSALENSQEPKERSDEWRQNEWNKWEDKIEEEWGE
FKDGINNDWKNWSDFKRKEFGSITWKYREDKFWKYWIDHGKPSEPMFVIKMEMLKKWQDRLKNEEEEWSNWLDEKQKKYI									ERKKWTKWKDRLSKETEEWIAWVENKEKQYLDNEDQKLSEWKKNTYTLFNKWRDSYINKFIKEKQWKNYFRKASSIETPA										FDENLEAEKDELIKMNEKEWGPWFESIKKKWTNFGKNIDDKYKSEVLKESLYWQEAAWRTWIKTEGRAFIQRDLVNWFTS
DVEWDKWVQWKKENNKKFIDWMEYFVEKWTSNKQWNVWIEERNSCITL									SMFISN										KESYLYRWVSNQWTEWKNEKIQEWFNSKWKREENEYWEKWEKKLKQLNNSPKMVNSKDHEKWLKWKERTQHELNEWHEWA
									>PKNH_1248000_NTMD										EFKDNIYINSNWAKWKQWKNEKRTLFYNWVDSYVYKWIRENKWTVLVDEIKELTPHES
									MESNVLKNGKFAALNLAAPIINEGMNVGKRLIEKLTIPTVADIILTITFFALYKLYNDFKKMKFLQPRENHQIIYDAFGV										>PcyM_0700200_SP
									LEGNLTTEEKIQRQLMKIENHNRRIKKLQDWFKDVEKRVKAERKKIDLATGRAKSDDLIGRAKHTAQYVINPEQEITLDD										MKVAFIVLYTFSVLLDLSAAANNLEHFLNKSSNEIERLTHVTLNDTSKGTKEVEEWVKDEWREWMDEMQMDWKEFNCSLE
									KEEKEIMENGVKKIQNGLQIIEELIQKIDDGTGKIPKDNLGSYRQEIEIPEDKMAEFDEGLELFEEGLKIIQDRVQNNAG										SEKNKWFGKKEKEMKKFIKSIEDRWLDFNENMHEMLNYGILKISLMWNFSEWQEWINTDAKRIIEEEWYNWITSNQTLYY
									ESEIEEIKIELEEHSDEEEDRNNSSFYLYSRDANVQEPCLSSKLETYRGKMAEVEKWINQVDETMKNEAKKIREGVEAEV										KLIMKEWFKWKNKKIKQWLKRNWLYHEGRILENWERMPYTKILAMSEKKPWFNSNAQIINERDCFLKWIKKKEDFLESEE
>PVP01_0949000_Tryptophan Rich Antigen									KAPESYAQDAGKTTTVQVENNTMKEETHDNEYQQGQTMEEEPTGELTEEWKVNEWKKWMNNTENDWEKFMQSFERHKQMW										RDKWRNWEYYKNDFFQKWIDSFLSHWLNIKKRNILHNQC
MKSIFVLPLASIALFALSAAAVKKGCCYGMNPAKFNSVPLCKKPSYIRPPLTTLELEEYYRRLDVSDLEKKYEWDCFFEH									IQEKENEWEEWLTNIHYNWLGFTTKLEGDYISDKTKYWKKWDENEWKGIIEMEWTRPMKVKWAKLVEKNEKIWGDKFFNY										>PcyM_0502100_SP
QKDKIEKYLSAQMDHAVQKMEKDWDEWMRKTENKWMHFNPDMQKEYNCSVYPEALKWGVTKWISWFHEKGLSCLKKDFQK									WDNWKDKKWNEWKNKNWKKKEEEQWNNFEEGKDLNNDENWKEWNERLLREKQEWKNWVNEKEDSLMDAEETHWKKWKEYK										MELKRNNNALTSERSSSRTRSTRSYKNVPKNSTSLLSRLSILIFVLSCAVLVNTASGAAANRPRTNGFVSPTLIGLGELT
YIASARKAYRDYMLSCVLEMNKSYAKEFCSRSWKLYDDYVCKKWEKRGSRDSPFYVIMRLQWCQWANRNRREKEQWKNLM									WNYLNEWMKQVKVKWLKAKPWEVWKQAGSDIYESNIKVKDDVQHSEREDSLSS										IQESEEFKRMAWNNWMLRLESDWKHFNDSVGEARTKWLQERDTAWSDWLRSLQSEWSHYSEKMLKDHKSNVMEISANWND
QEMAKKYVNVLNCPDYRDWKKDKMDFYKEWLRTFTKAWITDEQWTKWTEERKQYILTKKPDTQKSAGKKPAAKKTTTKKP									>PKNH_0200900_NTMD										AQWGNWINTEGRKILEAQWEIWIKKADNELQKLILDKWIQWKNDKIRSWLSSEWKTEEDYYWANIQRSSTAKWLQEAERH
ATKKTTTQKKNVKT									MDSFRSMQDYMSQSTFLSLLKQKAQDQMMASMNLSFAFKTVCFAVLFFYLGSLYLKMDRQKSENLYARSNPYQAIEYRNI										NWLRWRERINRESEQWVNWVQMKESVYINEEWKKWPKWKNDKKILFNKWSTNLVYKWTLKKQWNVWIKEANNKNTV
>PVP01_0948800_Trag16									HPSKDQMEEWKRSTWTNWLVQLDEEWKEFVEQIEEDKKEWIEEKEGDWVMLLKDIENKWLHFNATLDAEYQTDMLSKSET										>PcyM_0502700_SP
MKALFFYPLASIAALFVLSSAEGESQGCSGCRLPPAKRWFTFTSQPYCKTAPYYDYDLKHMPYYVNVVSESENVKHDKWD									WDEREWKMWISTEGKEFLEADIKKWFTNNAMIYCKWAMDEWNEWKNEKIKDWITSEWKESEDKYWSKYDEATAQTLNMEE										MEKTMELAHDASKTMSMANAIFSPVSTKLSCFNPAVKFDGNFLYVWAIISLSIFLAFLNHLYSFFNKKSNRLSILWNRKQ
NWLKEMKISLTEKLEKESQEYMEKLEEQWDEFMKNSEDKWRHYNPQMEEEYQCSVYPLGLKWDDEKWTAWFYEKGLWCLK									RKQWYKWKERIYREGIEWKNWIAVRESRFVNSNWNSWSEWKNEKQLEFNEWVDIFVDKWIKEKQWLVWNEERKNSANLKK										EDKESDDEEVEDDEEEGEDDEEYYEASDKEDFLTEQEEKDKENEKHIAEGKEKIRKLIIEADKQKNYVVLTDLTDLTEEE
KSFKTWLTDSKKGYNTYMKTVLQEFGKQFYEDWCRRSEKLREDKIFKRWEQKGLRGDQYYSLKWMQWRNWKNRNHDQKHV									PVEEETGPSGLDGASAGTSAVGGEEEKTFGGGPGRTLGGGPGRTLGGEEGKTFGGGPGRTLGGGPGRTLGGGPGRTLGGE										LEEWKNQEWKKYMSNIEEEWQLLNLWIEEERQNWIDSKDKELENWMNKMENKWMDVNNINKEYQCVFIKSCIKGDDQNQI
WVTLMKDALKEYTGPEFKLWTEFRKEKIDFYKQWMQAFAEQWTQDKQWYTWTEERNEYMKKKKEEEAKKKAASKKKAASK									EGKTFGGGPGRTLGGGQGRTLGSEEGKTLSGEEGKTLSGEEGKTLGGEEGKTLGGEEGRTLGGGQGRTLGGGQGRTLGGG										KEQLKHELKNFIYRDWKKWLRENESYLNTWLIKQWIQWKNNKILKYLMAEWKHEEDEYWNDWEKTETWKWLHFNKRKKWQ
KGGAAKKAPAKKAPTKKAAPGTKAPAKKAAPKKVAAPNAA									QGRTLGGGQGRTLGGGQGRTLGSEEGKTLGGEEGKTLGSEEGKTLGSEEGKTLGNEEEKTFGGGPGRTLGGGQGRTLGGI										AWKNRVTNEKQEWDNWVKIKEQLVIYNKYKKFTLWVNAKKPSINQWAESLADKCVNDSRWDIWINEKYNEFMLEQKMEKK
>PVP01_0533000_Trag12									GGRTLGGVGGKVFGTQGGKTLGSEEGKTLGSEEGKTLGNEEGKTLGSEEGKTLGS										EKRKEKKKKLVKMLKNKKNHQASALLSFENKLQSIKEEEEEEENVPTV
AQVSEKWK									>PKNH_1472400_NTMD										>PcyM_0534100_NTMD
KKEWKEWIKKAESDLDIFNALMDNEKEKKWYSEKEKEWNKWIKGVEKKWMHYNKNIYVEYRSLVFWVGLKWVESQWEKWI									MEQLQDVQEYSANNVASSLGAVKNDNLFSFAKENFFLTCLYITLLVLSTRVLVKTYYVPMLQHADEFWMLLKHDVNNGKE										MELAPATQEPSSNTSLLQTFIEKYKDSFLAHVKREFLIIGTSFIGLLLASYIFLTYINSAPKKEIKKKDETPKEVISKEK
LSDGLEFLVMDWKKWIKENKSNFDEWLKSEWDTWTNSQMEEWKSSNWKLNEDKRWEMWENDKKWIKWLYLKDWINCSKWK									SMEELKNSVKGYLKMFKFYILNEFSTILGVIIKKLKSTNEGVQNVQQCETRDNPMISCHDDKRDDDKAMEEKVNKEEEKM										EDENSKSDEWKAKEWKEWMAQLDQDAEIFTTSLEHKKDQWLVQRELEFGEWIKSMEDKWNHYNEKMGSEYYSFIYKNTAT
KRIQKESKEWLRWTKLKEEMYKNKYGDKWKEWRTDKSIVYDDWKDDLAKRMIKKKQWQVWLKERTALIEKRKAAYPAIMK									KKEADERRKRKEEMKKEEDERRKRKEEMKKEEEERRKRKEEMKKEEEERRKRKEEMKKEEEEMKKEEEKMKKEEEKMKKE										WTDEQWEKWIKTEAKQLMELDWNNWISESESYVDVMMVKEWIVWKNNKIMEWITKKWKCKEDEQWEVWENNKWSKWFSIN
DIRFIE									EEKMKKEEKKMKKEEEKMKKEEEERKKREEEVKKEEEVGKKNDSMENGLSNTSIEKVNSDIEGEGSKDSLAKVGLEDTQE										KRKQWAQWKDRLSKETEEWTTWVENKEKQYLDREDQKLDEWKKNNYIFFNKWMESYINKWIKEKQWKNYSKQPSIMEPPS
									HKPKDSSTREGDEGVTGEKTDEKPIKNTEDANKEGTAEKDIKENKKDSNGNEEVKNHENMTIERDTKEQSKSGTGEELKR										MMSLSN
>PVP01_0201100_Trag1									EKDEPSKHATGGIAKHDKTEISEHKTSGKEKLQNSGQAKEKRNEQLMNMTQETSTGINHDKKKKTLNLKSMISKDKDNGE										>PcyM_1203000_NTMD
MKQISAFSCLCTLLYVLSSSWLFKGAAASARDQFPPLVDIPGASSVELRSFSNQLRQYENRNSEEGHLKKWIGELNDEFN									KGVNVDKSNKKELTEEWKVNEWNKWMRHLEEQWHLFFKAQEIKTDDWIQKKEKEFKAWITEIETKWMNYNHNLDTEYNTD										MEGKALQNSKFDALNLAAPILNEGINVGKRLIGKLNGPTSADLVLVVTFFTLYRLYNHFKKMKILQPRENHEIIYNTLKT
QFKDIKFKEIEKTEKQKEEAWDHWLTVLEPEWVTFSNFIEQKKKRWIQKKEEDWSIWIKDMEHKWVNYKKKKDRKYLSKY									LYEKYPSWSENEWKTWIRTVGKKLMGKDWIQWINGHESKLNEWVQYDWFQWKSLKFFNWEINEWKSDEYEYWAEWQNGNL										LDGDLSTEEKIQKQLRAVENHNKKVQRLQDWFKDVEKRIKTQRRKIDLATGRAKSDDLIRRAKQRSQYIITAGQEIALED
RDGTLNCSEREWNVKMKREVEAAMIADYKKWMRDAEENLQKWISKDLDIWKKKKFDEWLKVEWKKEEDAHWSKDSNTPYG									GMLLNKKKKKKYLSWKNRIEREKSEWDSWTRSKELLLLKSKTSNWMKWKNEKQLSFNDWIENFIETWISKKQWNTWVIER										KEEKEIMENGVKKIQNGLRIIEELIQKLDDGTGKIPKDNLGSYRQEIEIPEDKIAEFDQGLELFEEGLKLIEARVQNTAG
DTMNPLFSVLKKSYDMYTARKKREKEHWNKLTENIGKTLTNKKYVDWENMKMTKSGWYNEWMDFFLQQCLNSKVRKHRSH									RNALSRKKSPSY										DDEIEEIKIELEENNEEEQDGDNSSPYLYSQDEVVQEPLLASELKAYKGKMAQVEDWINDIDQTIRNEAMKIKEGVEAEI
RRRSESL									>PKNH_1100600_MTMD										KPPESYAQDAGKTMGQVEKNTVKEETHDNEYEQEQNLEEEPNGELTEEWKAKEWTKWMNNTEKEWGNFTQSFEHYKQKWI
>PVP01_0700900_tryptophan-rich protein									MEAETHTEGSALADNNSENQTLDKAESEHVMQNEGPLETEAVISDEQEQETLSNDGLQDSIPDDDVQIENLESHETLDGK										EKKESEWEEWLRNIHYNWVGFTNKLEEDYINDKANAWTKWNEKEWKGIIEMEWKRPMKVKWTKLVKKNEEIWGDKFFNYW
MLSYSKSSLVVSKLVLALFLFSSSFLLNEASAAFRAVLNQTRNYLSNALENPQEPKERSDEWRQNEWNKWEDKIEEEWAE									MDTPGAVDEVPINQDSSHNQDLGKEAMDVEMQSDGPMADGEPLGEPENAEGTHEEMADEVADAQEEGTDNVVGNEEVSVE										DDWKGKKWNEWKNKNWKKTEEEKWNNFEKCKDLNNDEKCKDLNNDEKCKDLNNDENWKEWKKRLLREKKEWENWVNKKED
FDENLEAEKDELIKMNEKEWGPWFESIQKKWTHFGKNIDDTYKSEVLKGSLYWDEASWRTWIKTEGRAFIHRDLAKWFAS									TVDEGDVVGEITENDNANGEPEKMDDINAEDTNAEGHNPEIDEDMEATTHADSGEMEPLAADSPDTVNTDTDENMGNTLG										VLMDAEETYWKKWKEYKWNYLNEWMKQVEVEWLKSKPWEVLKQVRSDSYE
KESYLYRWVSNQWTEWRSEKIQEWFNSKWKREENDYWEKWEKKFKPSQNSSKMVNSKDYKKWFKWKERTQLELNQWHEWA									SKIISSPTLLNGKFFDNNFLVKLEDNTFIRKLRESYRNLFTLSGFLGFAFTILTVVFFTIACAHFLKQLSMSLQKHQQNI										>PcyM_0203500_NTMD
EFKDYIYTNSSWAKWKQWKNAKRTLFYDWVDSYVYKWIRENQWTVLVDEIKELAPRKS									FAKGDPFLTTKEEDFYQNTPEAMERWKENEWNMWKRHLDYSWGEFNQSVENGKRIWLSNKEKDWEDWLRFMEKKWMHYNE										MEQFRSLQQYVTDPNLVSILREKAQEQIMASMNLSFAFKALCFMVLFFYVGALYLKTNQPRIDTISSRANPYQAIEYGNP
>PVP01_0700700_Trag34									RMDIEYNSNLFEISEYWNDQQWEKWIRTEGEQLMELDWKKWMYENKFSLDVWASKEWSEWKKEKITSWLFCDWKMNEQKY										NSSKDRVEEWKRNAWADWMAQLEDEWKNFNAQIEEEKKAWVEEKEGQWIMLLKHLQNKWLHFNPNIDTEYQIDMLGKSET
MKVAFIVLYIFSVLLDLSSSADILDDFLDKSSNEIERLTHVKLKDTSEWTENVEEWVKDEWHEWMDEVQMDWKEFNSSLE									WEEWESKKWRKFLYLGERRKWIKWKERTNREWEEWKYWVHKKDNVFVNNKRNCWSKWKNERRDMFDDWMKPFIEKWIKRK										WDERQWKMWISTEGKQLLELDLKRWFTNNEMIYCKWTIDEWNEWKNEKIKEWITCEWKESEDKYWSKYDDATAQTLPTAE
SEKNKWFGKKEKEMMELIKSIEDKWLDFNENMHEVLNYAILKISLMWSFSEWQKWINKDGKRIIENQWERWTISNKNLYY									QWNVWKEERNYAHARYNA										KNQWFKWKERIYREGIEWKNWIAIKQSRYVNSNWNSWSEWKNEKRLEFNEWIEAFVELWIRQKQWLVWTDERKDFIYRQK
KIIMKEWFKWKNKKIKQWLKRNWLHHEGRILENWERLPYTKILAMSEKKPWFNSNAQVINERDYFLIWIKKKEDFLVNEE									>PKNH_1300500_NTMD										VAAGVVGPNAYNTPVSSVASPVSSEATPGTSVASPLSSEATPGTSTEAPVAEPLTAESTTKKEEPAAEASSPVEPAQTEP
RDKWENWEYYKNDFFQTWMDSFLSHWLNIKKRDILHSQS									MESSLDVDNVINKKSSFSTLKVDKSDILFCVNISFLKFCVQCVLLFYSLYIILKHFFPSVFKKLNNTLDSNTLNSIKYGQ										VALEGASSSTSA
>PVP01_1470100_Trag24									GYVDDFKEKGNTELKNEDGDVFEDALEEVCTSDKGVQTDGNGIPVEEATSNDKGKENEKEKGDNQIKESEPNAASINKNY										>PcyM_1476800_NTMD
MLISKYLAVLTISSVFCLRNNTISSHHGRCLALDEVEDEHIVNLDDIETIQGHSSELDNESNDQLNEEWGEWQLTFEEEF									NIEKNADVNNEVKAPDYISTVEGKELNKKENSDSNNKEGEKPNIVPENNDTVVNLGGAHFSEKRGTHINNIGGKEEELNK										MEQLQDVQKHNANYVASSLGAVRNSHLFSLVHENFFVACLYITLFILSVRILVKTYYPPMLQHAEEIFILMNHDLNNGKE
QNFLLSLENNASDMLQEEKNEWDYWIEKMQNKWSRFHGIMSESYKSYIYNKSATWTEADWKTWIHTDWKDYMEIDWHRWI									NTKDDKEITEDKGNTINKAPYSMYVKNSTSHVQKAAEESTKDELGEGEKNVDKKKPSNYPIKSDGQVNQNASTSYSFKRG										AREKFMNQVTGLLQTCKVYLLNELSTILGVTIKKLRSTNEGVKNVQGYATKDNLISTCHDDQDDDGEDDDDEDNSEGSND
NDVEYDLDKLIDERWEQWKTHQIMTWLMSNWTDEEQQYIDKLEFGKYSNKKEMEHFVKRWNKIIQWKTEKWESWIQDKEG									AGSYNNRRRYSSISLESVQETNERETDNYKFKEGRDAQYRSTSSLSKLDEKYEQVTFPDMRKMELGTRKIKKEIVKEKKE										SLAKVDLKNAREDKPKDIFTKEGEEDMIKEKTDEKPMKNNEDANKQGTADNDVKENIIEKKNEKDSNTNEEVKHGENVTI
FITNIKNEKWLQWKDDHYFLFNNWRNDFIEDWISKKRWLLWSAGRRN									DEAKKDETIKDETKKDGTMKDAQIKGARKSDLKTDEEKDQKMGKEELKEVRRAISLDTIYKSDLEGKDEEMENDKSDEWK										ERDTKGQSKSETGEELKREKSGPSKRGTGEVTKRATDGAAKRATGGVAKRATGGAAKRATGGAAKRATGGVAKRATGGAA
									KNEWNNWLAKTEEDWELFNKSVEDKKNSWLEKEDEELEAWINSMKNRWMHYRENEENEYITRAMRKSSIWGDRQWEQWIR										KRATGGVAKRKKIASSKLETGGEAKSDVNGEAKSDVNGEAKSDVNGEAKSDVNGVAKSDVNGEAKSDTSGVAKSDASGVA
>PVP01_0503600_TRAG38_5.6									TEGKRGMETDLKKWLNDKESFLNDWISKEWTQWKNERMLEWLAVDWRHKEDETFENYKSSRFTNMLHMKNRKKWMKWKER										KCDTTVVPERETSEQEKLQKNEQTKDKTIEELLNMTQETNSGINQDITKKFLNFLNITLKDKENDEKGVNADESNKNELT
MELKKNNAALTSQRSSSRTTSTRSYKNAPKNSTSFLSRLSILIFALSCAIFVNTASGAAANRPNANGFVSPTLIGFGELS									TDKEKEEWNNWVRGKEHLYVINKWDKWLKWKREKRALYSQKFMSFINECINKKQWVVWIEDQKDSTLKKK										EEWKVNEWNNWMRQLDEQWHFFFITVETKTNNWIKQKEEEFQTWLTEMETKWMNYNHNLDTEYKTDLYKQYQMWDESDWK
IQESEEFKRMAWNNWMLRLESDWKHFNDSVEEAKTKWLHERDSAWSDWLRSLQSKWSHYSEKMLKEHKSNVMEKSANWND									>PKNH_0516300_NTMD										TWIRKVGKRLMEEDWIKWINDHESKLNEWYNYDWYQWRFLKYFKWEMNEWKTDEYEHWEEWQNGNLALWLHKKKRKKYLT
TQWGNWIKTEGRKILEAQWEKWIKKGDDQLQKLILDKWVQWKNDKIRSWLSSEWKTEEDYYWANVERATTAKWLQEAEKM									MEEAIEAASSLVPHLSSLREITLKCKDNLQNIDKEQMILTVGIIMTAITSAVTLGVISTNGDIKGIIAGDECDDEETPNE										WKNRIERERSEWDSWVRSKDELALKSKDSKWIKWKNEKRLLFNDWVESFINIWISKKQWYSWIMERRNVLYRKASSSH
HWLKWKERINRESEQWVNWVQMKESVYINVEWKKWPKWKNDKKILFNKWSTNLVYKWTLKKQWNVWIKEANTAPQV									EETPNEEETPNDEETPNEEETPNEGENPNEEGTVERTEEWKRQEWKDWMKKLEQDWKVFYEQLENEKNTFMEEKEEDWDT										>PcyM_1100400_MTMD
									WTKSIQKKWSHFNPNMDKEFHTNMIRRSINWTEPQWREWIQTDGRIYLDIEWKKWFFEKQSHLDELIVKKWIQWKKDKII										MDVDGNTLDSDLVDNNLDSQIFDEAEIGNIILDEGALDTEAVTFNAAENEALFNDGLGGDMLDVGMPTDDVVLDEIPHEG
>PVP01_0000140_Trag36									DWLMCDWKREEEESWEGFEDQPWSSKIFQIFKKKKYEAFKERTENEWDDWFDWVKEKDNIFIRNILDEWIKWKDEKNLLY										IYVQDYVDEATVNHDFTDNGGLGEEIMDHEMLGDQPMGDEVLGEGMGNDIYTAEGMTDDAYTGHVMADEAYNGDVMADDS
MSLIQALPKPAQNLKGGVKKPSLQQTKSPLPSKPPKPVNDKLKDDSNKTETKDAKNGLNKPPKNINDKVKDGENKTPSQD									NQWVDTFVTNWINKKQWLVWNDERRNLIAKAKAQLKAESNSHAKNEK										YGTEGYVDVQYDTDRGVDSEYVANEESYDSIVVDDMADAGNAYEELDRMGDANLEDINPEDINLETLEYEGAGTEASEYN
LNEPSFKLPMRQKASSWDAWLKGTKKDYENLKCFAKGNLYDWLCSVRDSFELYLQSLESKWTSCSDNTTTVFLCECLAES									>PKNH_1324700_NTMD										NVYAETGDYVDNVNVESTLIDGVDTVSTNTADSSNNMLGSNILSRGSVLSREMLDKAFLAKFEDSGFLQRLKESYRNLFT
SGWGDPQWESWVKKELKEQLKTEAQAWISTKKKDFDGLTSKYFSLWKDHRRKELEEEAWKTKASSGGLSEWEELTDKMNT									MEAVRNYKEVIAETLPLSALWGKSTYSSLSNYGYYNSKSIIIGVLLFAFLFFISHFFQFLPTIRNKIRRFTRNAIVYNTV										PKGFLGLVLSLLSIVFFTIMCANFLQLISVSLEKQQQNIFAKEDPFLANKGPNFYENTPDATERWKENEWNMWKRQLDNS
RYTNNLDNMWSNYSGDLLFRFDEWSPEVLEKWIESKQWNQWVKKVRK									EEKDVKEYGKELPSRSVPNTGCKEKNAKNNKQINEVCQTNEQKQGDDNNIKRIKTYAEKRERRYNTALGEDEAKVQAPES										WGEFNESVENGKKKWLVNKDKDWEDWLRVMETKWMHYNETMEREYKSNLFEISADWDDEQWEEWIRTEGQQFMELDWKKW
									TYDGQKSQRSLLDKIMKGKKMGKGGMKELIKKQNMLYTAGYNEKGSTDYLQEEKSEEWINNQWNVWKKKNEEEWKIFNTS										MYENKFLLDDWASKEWSKWKKDKIMSWLLCDWKLTEQKYWEDWESKTWPRFIYLRDRENWIKWKERINREWEEWTCWVQE
>PVP01_0504200_Trag7									IENEKTNWLQNIEKEWQEFLDAMQNKWIHYNKKMDAEYQINILEKSSEWNDTQWIEWIKSEGKQFMEQEWKIWLAQKETH										KDNVFVNNKWNGWSKWRNDRRALFDDWMKPFIERWINQKQWKVWKEERNYALRRNNA
MEKAMELARDAPKSMVGALFSPVNTKLSSTNPAVKFDGNLLYVWAMISISLFLVFLHHLYSFFSKKSNRLSLLWNRKQED									LSDWVVNEWIRWKNSQIMQWLMADWRLQKEASWSNYENYKITNILQRKKRKKWNKWRECINREREEWDAWVRSKEKIYIN										>PcyM_0013400_NTMD
NENEEEETEGEEVADQEEAVKSDEDEDEETFYDSSDKEVYLTEQEEKDKENEMYLTESEGRKKIRKLISEADKQDNQAVM									TKWNKWSKWKKDKRFIYSKWVEMFTNKLINERQWEKWVKS										MESSNDVDSIIDKNSSFSTLKVDKGDILFCVSTSFMKSCAQFVFLIFSLYIILKHFFPTVFKKLNNTLDSDTLNSIKYRQ
SYLAELPEEELEEWKNQEWKKYMENIEEEWQLLNLWIEEEKQNWIESKDKELENWMNKMENKCMHIDNINKEYQCMFIKS									>PKNH_1472500_NTMD										GYVDKLEEKGNTELINEEGYVFEDALEEVYTNEKEIKTGGDGIPVEEATNSHKEKEGEKGKGDNQVKESEPNVANINTNF
CLKGDDQSQIKEQLKHELKNFIYRDWKKWLRENESYLNTWLVKQWIQWKNNKILKFLMAEWKQEEDEYWNDWEKTKTWKW									MDLSEYIPYMDPIQDRLRNAINLSRESLLSKSNSNNVAPFIYVILFTLAAVLLFINRLPQKKNDEIPETPEDIACYKEIA										NIEKNADVNNEVKGSYNISTVEGKDLNNKEKSDNNAKEGEKYNLMPENNDTVINLGGSYFLEKRGEHIIYDIKEEDENLI
LHFYKRRKWQTWKNRVTSEKQEWENWVKIKEERVIYNKYKKWTQWINAKKPSINQWVESLADKCVNDSRWNTWIDEKYNE									HEQGQIEKSEELKKYAWNNWFMKLETDWSYFNASLESEKWTWLLGKENEWKEWLQHMENRWTHYNENIDAAFKSSILENS										DNTKDDKDLTEAKGNFDNKAAYSMNVKNITSHVEKGAEASTSKKEEEGEKHVYEKEPNNYQIKNEGQENENTGTSYSLKR
FLLEQKMEKKEKRKEKKNLMKKFKNKKNNLAFAFEFFENNLQSIKEEEEEGENALSV									ENWDESQWENWIKNDGKKMMQMNYSKWIGDNYSHYNAWIIKKWEEWKSEKIRTWLLKDWRRKEFEYWQKYKCLTLPEPLF										GADSYNDQKKSSSNLLEGVQEKNERETNNYKLKEGEENIQDNSTNDLSKLGEKDEQKTVLNNDKMELDTRKVKKEIVQDK
									ERAENNWNKWNRRLYKEKEEWKEWVAEKYEFYQNSECKKWKKWNDSKDVLFNNWVESFISTWIAEKKWNVWMKEKKVKAH										KEDEAKKDEAKKDEAKKDVVKKDEAKKDEAKKDEAKKDEAKKDEAKKDESKKDEAKKDESKKDEAKKEEVKKDAKKSDLK
>PVP01_0532700_Tryptophan Rich Protein									PEQKNYEEDHIVTL										KDVKKEPKKEKDKSKDIRRAISLDTIYKSDLAGNDDEMEDDKSDEWKKNEWNNWLVKTEEDWKLFNTSVENKKNRWLEKR
MEVAPVTEEPSSNTSLFNTFIEKYKGIFLAHVKREFLIIGTSFIGLLLASYIFLTYVNSSAKKKAKQKDEPPKEVTNKEM									>PKNH_0516200_NTMD										DKELEVWLMNMQNRWMHYRQNEENEYKAEAMKNSSTWDDSQWEQWIKTEGKKGLEADLKKWLNDKETFLDGWISKEWVQW
EEENTKTDEWKAKEWKAWMEQLDKDAEIFTTSLEHKKDQWLVQRELEWGDWVKSMEEKWNHYNEKMGSEYYSFIYKNTSA									MELEGYGNAITRQKNFLPMLNMQGLRQYLPEINEDSLMTVIYIALFSLTCYALLFMSYSMSANRKRKNKYDTTGEIYFEQ										KNERMLQWLSVDWKHKEDETFEHYKSSKFTNVLHIKKKKKYTKWKERTNKEKEEWNNWVKGKENLYVNNKWDKWLKWKKD
WSDEQWENWINTEAKQLMEIDWSDWISESESYVDVMMVKEWIVWKNNKIMEWIMRDWKCKEDEQWDAWEKNKWSKWFSIN									KLIKESEDMKCYAWKNWMNRLEPDWEKFDNAINKIKQKWLEQREHYWEAWIKEIEQKWDNYHEYIDISYKLYILKRSLSW										KRAVYNQKFVSFINKWISNKQWTVWIEDQKGSTL
ERKKWTQWKDRLSKETEEWTAWVENKEKQYLDNEDRKLVEWKKNNYILFNKWMESFINKWIKEKQWKHYSKQPTGVEPPA									NESHWEHWANEELKVFLDKEWHEWVNQTEHHLNTWIMNEWTKWNSSKISSWLSKNWKLSENAYWEKMTKKKWVKSLFKLV										>PcyM_0534300_NTMD
AMSLSN									QKNWRRWNKRITREQQEWDDWVKEKQDLYMNNHEWDAWNKWKANKYNSLEEVKESLVRKWISEKRWVAWIADRHHSLMQD										MEETAQESVSSLSPSSNSLTEITLRYKDKLQNMDKEQMILTLGIIMTAVTSAVAFGVISTNGKFSDFIGGDECDEEETQS
									KYEKSI										KKEHLEKSEEWKRKEWDNWMKKLEEDWKVFYENLENEKNKFIEEKEEDWNTWIKSVEKKWTHFNPNMDKEFHCNMLKRSI
>PVP01_1201800_TRAG20									>PKNH_0800900_NTMD										NWTEPHWREWIKTEGRLYLDIEWKKWFFENQSRLDELIVKKWIHWKKEKIINWLMNDWKRAEQEHWEEFEDQPWSSKLFQ
MEVNALQNSKFDPLNLAVPIINEGINVGKRLIERLDVPAVADLVLTATFFTLYKLYNDFKKMKILQPRENHEIFYDALDT									MLPPCLPLLIFPFLCSWVVYENPHFARLEENWPPIRKNDDFIKKEEFAPYSSPFSKNLRIYRQSNPNSLLYYMYISMCIL										IIQKKKYEDFKERTSDEWEDWFEWVKKKDNIFITNVLDQWIKWKDEKNLLYNQWAESFITNWINKKQWAVWVNERRNLAA
LDGDLSTEEKIQKQLREVENHNRKVQKLQDWFKDVEKRVKAERRKIDLATGRAKSDDLIKRARQTSKYVIKPEQEIALED									LYYGITCIIKMNPLKKRELRRYHDSSYIHFEDIKKNETCANSLKDKNYDQTINILYQIVNTNSANIENANNSNITDHIVS										KAKAALNKKK
TEEKEIMENGVKKIQNGLRIIEELMQKLDDGTGKMPKDNLGSYKQEVEIPEDKIAEFDEGLELFQEGLKLIEARVKNNAG									HEGGEYNPNITNDNFAKIDDHTFSNFQGDSPSNFEIEKFTHKIKHKFGKFPKLKFPKLKFPRQTKFKFSKIITPSQGNIG										>PcyM_0502200_NTMD
DNEIEEIKIELEEPNEEEEDGDNSSPYLYSQDAVVQEPLLASERKSYKGKMAQVEKWINEIDETIKNEAMKIKEGVEAEV									SKTRPNVTTGMLFNLMKKRSSTFQSEKSPNTIMKNSASVAAGKSPNGATKKETMVIFKGIPKLPNNESTEQTKKKTLAER										METLSNYQECMPETSSHPVLREKSTYSSLSSYKHTNRTSIIMGVLLLAFLFFISHFFQFLPNIRNKIKRSARNAIAYNTV
KPPESFAQDAGKTKGQAEKNTTKEETHENVYEQGQNMGEEPSGELTEEWKAKEWKKWINNTEKQWGNFTQSFEQHKQKWV									AKEKGTPDIDKVEPAPRSHFQNFMDHTLSFLTAKIHSQMYTMKKKLLPSKIQPSEGEEKEGEGEDELEKSKREEHYSEEW										EKEDVKEDGKELPSKSATKTESMEKNGENNNQKNEARQNNEPKEANDSNIKRINENAEKRKQGYNTGLKEDEAEIQTTES
NKKESEWEEWLTNIHYNWIGFTNKLEGDYINDKVNAWTKWGEKEWKGIIEMEWKRPMKVKWTKLVEKNEKIWGDKLFNYW									KIQQFQNWKNNLDKEYNAWKVSLTSDNNQWILEKNVVFENILNKIKERWISWNIYTLEEINEGIIRLKDLESEEQWSHWL										AGDGQKSQTSLLDKIIKAKKMGKGGMKKLIKKPTMLHTADYNDKDSTEDLQEEKSEEWKNNQWNIWKKKNEDEWKIFNTS
DNWKDKKWNEWKNMNWKKKEEEKWNNSEKRKDLNKDENWKEWKKRLLREKKEWENWVNKKEDFLMDSEETHWEKWKEYKW									DTNWKPYNKQTWIDLIDSYEKLYYHWLRTQWNKWKSRKMTEWVSQEWKVHEDEKWEQWERRKWAKYFQRKEKGEWIKWIT										IENEKDNWLQGIEKEWQNFLEAMLNKWIHYNKKMDEEYQINILEKSSEWDDTQWIKWIKTEGKQFMEQQWTIWLAQKEAQ
NYLNEWMKQVEVDWLKSKPWEVWKQARSDFYESNVKLEDDSQHSEGEYSVSS									RNELEITVIRKWLKEKENMHFEGEGWLNWDKWKQEKFENLDEYLDSLKNKWLAGKEWMILTNASKEREQAAERPEPGGKK										LNHWVVNKWIRWKNSQIIEWLMTDWRLQKEASMSNYKIINMLQRKKRKEWNKWRERINREREEWDAWVRSKENIYINTKW
									MPVKNAQQNSDKTNEQSDRPTDKHTDQQYLES										NKWSKWKKDKRFIFSKWVEMFTNKLINERQWKEWVKS
>PVP01_0202200_Trag2									>PKNH_1300600_NTMD										>PcyM_1476900_NTMD
MDQFRSLQHYITDPNLVAVLKQKAQDQIMASMNISFAFKALCFAVLFFYVGALYVKSNQPKTETVASRSNPHQAIEYANQ									MESSTYRENDVSEDNTSILEEKEEDDKSSRAKGNGLPFVLFTSLVFLTSTPALLNISSLPSLIEKNDSVNKPICLIGLVE										MELSEDLTIISPIRTLFKNAINVNKESILSQINPSSFVPYIYAILFALGAVLLFVKRLPQKKNDEIPQFPQNKESYKEIA
GPSRDKVEEWKRNAWTDWMVQLDDDWKDFNAQIEEEKKAWIEEKEGDWVILLKHLQNKWLHFNPNLDAEYQTDMLAKSET									GELEKEEEWKSCTWDNRKIQLEEDFNEFYFMLDKERKEWLDEMEGEWEKLIQEMENKWTTHEESFGKIAHLSDISEESSI										LEQGLIEKSEELKKYAWNNWFLKLQTDWKYFNSALENEKQTWFDEKEKEWQEWLKSMENRWTHYNEDMDTKFKSNILRNS
WDERQWKMWISTEGKQLLEMDLKKWFTNNEMIYCKWTMDEWNEWKNEKIKEWVTSEWKESEDQYWSKYDDATIQTLTVAE									WGDRQWEQWIRTEGKRGMETDLKKWLNDKENFLNGWISKEWTQWKNERMPWMTNEWKNGEGCYKEDWEKSKSFKSLPITE										QDWDENQWETWIKNDGKKIMEMNYHKWIAENHSHYNAWVVEKWEEWKNDKIITWLTKDWRRNEFEYWQKFKNVTLPEPLF
RNQWFKWKERIYREGIEWKNWIAIKESKFVNANWNSWSEWKNEKRLEFNDWIEAFVEKWIRQKQWLIWTDERKNFANRQK									KMKWIKWKGRNSKESAEWTNWVNIKESVYIHKEWNKWIEWKNNKRTLFKIWKDLFIDRWVNEKPWLTWKLK										ERVKSNWNKWVKRLSKEKEQWKKWVAVKYELYENNECKQWKKWKDDREVLFNNWVESFISTWITEKKWNVWIEEKLYEDA
AAPGGVAAAPGGVAAAPGVFAPRPAFGAPSGFAPRPGFAAPSQPPRYSFAAASGYVAPSATSEAAPATSEAPASAEATTA									>PKNH_1032600_SP										F
LSSETTTPVNPEETAASPEAATPVNPEETAASSETTTVNPEAPVAEPEKKEEEPAAEPLLAIEPAQTEPAALEAAPSTSA									MKGPKARSSPCRSSITEKNKGYVSSNTSGKPFSSCIYVILFLLTYVVLPLSECSEFSRDSKTNHDYHDKLRVEEHKDESR										>PcyM_0534200_NTMD
									SLAGVPKCGDNSTWVLFVKHFEQDWRDFNNDVTVKRDQWFEEKNDESKKLTKSMEDDKNKWFKAKDRELQILKKALEYKF										MELDIYQNDSPSQNNFLSKLNIQGKDHILSDINEDFLMALVYSCLFVFTCYILLYMSYHLKRKKDMYDSMGAVFFDQKII
>PVP01_1469800_Trag22									ASADPTLCKQRESAISGKPAMESTALKESDADHHKKEDAQDTKAADFGKEKEGNMCPPQVQQLGSTHQQQNIGQGDEGAN										KKSEDLKIQLWNNWMTRLELDWKRFDTFIKIKKKKWLEEREQSWEKWLKQIENKWNHYGEHIDISYKFYILKISLAWNES
MEQIQDIQKYNAKNVASSLGEVRNSHLLSFVHENFFVACLYITLFVMSSRILLKTYYPPMLQHAKEIYILMKHDLNNGKE									SSDKKPSANVEHQTPVVPPQYQTGSPEHKENISHKYEKDTIEDWKKTMQNKKLKDDNEISKTVCIGLPQKSAKDQEKSKI										HWEQWVKAELKDFLDREWYNWIHQIEDDLNTWVMNEWTEWKDNKIEGWLSKNWKLSENAYWEEMTKKKWVKSLFRAVRKN
EREEFMNKVTGYLRTCRVYILSHLSTILGATIKKLKSTDEGVQNVQGDATQDNLLSACHDDEDYENGDDEADEDVDFEDN									LDDKDKTRKQWDKVVEYKLSTAANDNSRKREVRANICKKFDEHKKKVSQKVEPQPELKPQTTNTTTNTTTTQQQHNTTTN										WLKWKERIDAESQQWDDWVIGKQDLYINNHEWDAWVKWKMDKYNLIKEVRKSFVKKWVEEKQWRTWIEDIHNLIMQEKYL
EDDGEEHDENENDAMEKGSNDGSLTKLNIDMKGEGSNDSLAKVDLENAPENKPNDSFTKEGEEDMTKEKTDEKFMKDTED									TTTNTTTNTTTNTTTNTTTNTTQPTQPTTTNKQPTNNQQTTNTTNTTTSTPPQPEMKPQTTSTPPQPEMKPQTTSTPPQP										KGN
ANKQGTADNDVKEDIIEKKNEKDSITNEQVKHGENVTIESETKGQSKSETGEELKREKGGPSKSATGEATKRATGGAAKR									EMKPQTTTTPTQPKLKAQKTTTPTQPKLKVQTTTTPTQPKLKAQTTTTPPQPEMKQQTTTTPTQPKLKPQQPSTTSPLST										>PcyM_0013300_NTMD
ATGGAAKRATGGAAKRATGGAAKRTTGGAAKRTTGGVAKSDASGVAKSDASGVAKSDASGVAKSDASAVAKSDASGEAKR									TQTTTNQPQPPPTTTTTTPPQPKLKPQIKPQSELSPQPQLQQEPQAKSQYQQLLQLQRLLQPQQLLQLQQLLQPEQILQL										MESSTYSENDVSEDNTSILREKKKEDKSRRAKGKSLSCVLSTFLAFLTSTAALLNTCSLPSLIEKSDAVDQPVCLVGLVE
DTTGVPKRETAGQEKLQTNGQTNDKTYEELMNMTQDTNAGTNNDITKKILNFKNIISKDKENGEKGVNVDESNKELTEEW									QQLLQPEQILQLQQLLQPEQLLQLQQLLQLQQLIHPEQLLQVQQLLQQQPHPQLQQLLQPEQLLQLQQLLQLQQLLQPEQ										GGIEKEEEWKRYTWDNWKIRLEEDFNQFYFLLDKEKKEWLDKIEGEWEKLIQEMEKKWTINEKGFDNNAHLSDILEESST
KVNEWNKWMRQLEEQWHFYFITLETKTIDWMKQKEEEFNTWLTEMENKWMSYNHNLDTEYNTNLYKKYLTWDETDWKTWI									ILQQESQSQFNAQPTQPPTQPPANHQQPQQPQQPKTQYMKMQKEIKKPKYKIPIVTAENIRAHNAQQRKQRKIDHQCGVV										WNYSQWEDWIRTKGSRLMEIEWENWVNENDSFFNDMIVNKWIQWKNSKIMSWVTSEWKTDEDSYWANWEKNKSCKLLHMT
KTVGKRLIEEDWVKWINDHECKLNEWFNGDWNQWKSLKNFNWEMNEWKSDEYERWAEWQNGNLTLWLNKKKKKKYLTWKN									VKEKTRKPELMPCSQKVPGKSFKVGDEKIKNVPQGIQKKYVIPKDPVKMQPKTGKTKFQDHSVVRDEMTETESLLSEYEE										ERTKWLKWKERISRESVEWKNWVNMKECVYIHNEWNKWTEWKNNKRTLFKIWKDLFINKWVNEKQWLAWTLK
RIEREKSEWDSWVRAKDDLTLKSKTCKWIKWKNEKRLLFNDWVENFINTWISRKQWNSWVIERRNLLSRRTSSSY									KFDIESVLRGGEVTETESVVGEKPRIPVIFAYSVKAKKNAEATIDKKSATSKHKGKNQTKNYEEKFDIESVLRGGEVTET										>PcyM_1034600_SP
									ESVVGEKPRIPVIFAYSVKAKKDAEATADKKSANSKLNETTPSEGDDKTETKPLEGDDKTETKPLEGDSKTETKPLEGDD										MKGPKARRSSSRSSITKKNKDYVSSNTSRKQFSPCIYVILFLLTYVVLPLSKCSEFAHDYGADHDNRDKIKVEEPREEFL
>PVP01_1101400_Trag19									KTETKPLEGDDKTESKPLEGDSKTETTPSEGDDKTESKPLEGDSKTETKPLEGDAKTESKPLEGDSKTETKPLEGDAKTE										SLAEIPKYRDNSTWLLFVKQFEQDWRVFHKDLTTKRDQWFEEKNVESEKWTKSMEDEKNKWFRAKDRELQILKKALEYKF
MDDVDSNTLDGDLVDSNLDSQILDEAEIGNDLLDVGALDTEAVDFGAPESEALLNDGFEGDVLDGGMPTDNVVLDDIPDE									SKPLEGDSKTETKPLEGDDKTESKPLEGDSKTETTPSEGDDKTESKPSEGDDKTESKPLEGDSKTETTPSEGDAKTETKP										ASVDPTLRKRRESAISGKPSMEPLALKEADADDHNKEEAQDTKAADFEKEKKINRHPAEFNEKAKVIHTPQPKKFIKSKH
GMYTQDYVDDTAMNPDFTDKAGLGEEIMDHEMLGDQPMSEEMLGDQPVSEEMLGDAMAGDAYGTEENVDVQYDTEGVVDS									LEGDSKTETKPLEGDSKTETKPSEGDAKTETTPSEGDAKTETTPSEGDAKTESQTQPATEGKFSALKYFTTPEPNKDGEK										PEKGEITPNEGMQRPEMVMPEMKKHPMEKPEMIIPEMKKHPMEKPEMVIPEMKKHPMEKPEMVIPEMKKHPMEKPEMVMP
EYQADEAPYGDDVVEEMPDADYASEELDGMDDTTLGEINSEDVNLETDEYANVDTEDSHYDNVEAGTSDYVETEKVEPAV									METKSVSGNEEHENPLYDDDQNSVASSFMDITRKGYMKYNKYSIPKETLKERENASKVGNEYEAHVLSEEGTEEGDDEDE										EMKKHPMEKPEMVIPEMKKHPMEKPEMVMPEMKKHPMEKPEMVIPEMKKHPMEKPEMKSVPMGKPEMKKIPMGKPEMKKI
VESVNTVSRNTPGNRNNMFRGNVLGGGSVLSREMLDKAFLAKFEDSGFLQRLKDSYRNFFTPKGFLGFFLSLLSIALFTI									RSVYYHNQEGTEEGDDEDERSVYYHNQEGAEEGDGEDERSVYYHNQEGREGADYEGEADDEDEGSVYYHNQEYMEEGIDK										PMGKPEMKKIPMGKSEVKKVPMKKIPVKKVEMKPEEFHPKDINTEEVPPGGIRQQEQVYPKEPPQEEVHQEQIYKGDHQG
MCANFLKQLSVSIERQQESVYAKQDPFLTNKGENFYEPTPDSTERWKENEWYMWKKKLNSSWEEFNSSVENGKRKWLVNK									QMRNMHEGGMTIKDPNNQNLEHEQGKEFQLREPQHVNNVHKQELVLSDYKEWLDQKENPIVRTIQKLWDKFINSNFMIWR										EMQQAEMQPAEMQQLESMHHQQNVRQRGEGAYVSNKTPSVNVEGKTPVAPPQHQTESPEHKENIAHKYEKDTTEDWKKTM
DKDWEDWLKVMEKKWMHYNERMEREYKSDLFERSADWDDQQWEEWIRTEGEQFMELDWKKWMYENKFLLDDWASKEWAKW									RYKGRNKDIEMPTNPDWENWMKELKNEWSLYNAYIHNERIKWFREKEIELGKFIEDFQFKWMHYNTELLEKHSFDVYKKS										ENKKVKDENKITKPFGIGLSKKSGKDQEKSKMLDGRDKMFKQRDKVVEHKLPTAAKGDPSKKENLEMLIKTQQKQDPSKR
KKDKIMSWLLSDWKLTEQKYWDDWENKAWPRFVYLRDRENWMRWKERINREWEEWTSWVQDKDKVFVNNKWVGWSKWRDD									QKWDDSKWIKWIERDGESIMIMDIEKWLNQSREEYNLWQLEDWEQWKNNKILDWLLSEKKCDQYQYWLKWEYSNKQPSLR										KGHGNISKKFDEWKKMLNQQEQQQPQQQPQPQPQPQQQPQPQPQPQPQPQPQPQLRSQPQLQPQPQPQLQPQPQNELESE
RRALFDDWMKPFIEKWINQKQWKVWKEERDYALRRNNS									NEKLDWYTWKKIRKSEAEDWQKWVHEKDQILIQVKNEIWESWKEKKKNALFSMLNHFINNWIIKKQWKVWILDLQRALPK										LEHEFSQEQEPQPEEQPESQSEEQPEPQPEPHPQYMKMQKEVTKPKDKVPVVTAENNRAYNAQQQHPKKTGRLIIVVKGK
									Q										PKKHKLTPSSQNVPGKSFKVEDKKIKKIPQGVQKKYVIPKDPVKMQPKEEEEKSEDHSIVREEMIETESVVGGEQMETES
>PVP01_0000100_Trag25									>PKNH_0400500										VVGGEQMRKPAFKHFEKTKKFSQLIAKKPTTTNVLVKVQPKNVQKIVESKQLSDLAKMKKKTQQAAGKKFAAPKAPVKVQ
MESSNGVDSLIDKKSSFSTLKVDNSDVLFCVNISFVKSCAQSAFLIFSLYIILKHFFPSVFKKLNNTLYSNTLNAIKYSQ									MVSLRSITLFKLTSTLILNIIPTSLQNERNGVKDCPHKILNMQSTEIEKTDAWKENEWNKWKLDLEANWKEFNLSLIEER										PNEEEENLEVESVLSGGEVTETESVVADEKAIIPAFKHFKKAKKIPRAIAKKQTTAKILVKVHPKREEEYLEVESVMNGE
GYIDKPYEKGNTELKNEGGAFEGALAEVRTNEKEIKTGGDSISVEEATNIDKEKEGEKGKGDNKIKESEPNVANISTNYN									DEWIQNITKDWNEWMQNMQHKWTHFIENVDEPYKSYILEKSLTWNNADWENWINTELKGLIDNDWKKWINRMESHLYRMI										VTETESVITDEKPKILAFAYSSKTKKGTQAAIDNRSAIFKLTRKDRMKEDEEKFETESVLSGGRVTETEYVARREKPKIP
IEKNGDVNNEAKKGAYHISTVEGKDLNKKEKSDNKAEGEKYNLMPENNDTVVNLGGTYFLEKRGMHIYDIKEEDEKLNHN									EDTWMHWRSYQILTWLKSDWKHDENIYWLKKEYIEWNKPSKVQNTGEWLKWKQRVHKQSLEWFRWVQSKEKIIENIKCIS										TFAYSAKAKKDAQAAIDNRSAIFKLTGNYRMKEDEEKFETESVLSGGRVTETEIVVRGEKPKIPIFAYSAKAKKDEQDAI
TKDDKDLTEAKGNADNKSASSMNVKNGTNHVEKGAEASTGKKEEGEKHVDKKEPNNYQIKNEGQENDSAGTSYSLKKGAD									WILWKNDKNKIFNHWKESFLNKLIRNEQWNVWNKEGKE										DKKSDIFNLTEKDETKKDEVKLETKPLEGDAKTEGKPLEGEEKTEGKPLEGEEKTETKPLEGETKTEIKPLEGEAKTEIK
GHNDKKKSSSNSLEGVQEKNERETNSHKLKEDEENVRDGSTSSLSKWGEKDEQKTVPNNDKTELDTKKVKKEDAKKDEAK																			PLEGEAKTETKPLEGEEKTETKPLEGEEKTETKPLEGEVKTETKPLDAEAKTEIKPLEGEAKTETKPLEGEAKTETKPLE
KDDAKKDDAKKEAKKSDLKKDGKKEPKKEKDKSKDIRRANSLDTIYKSDLESKDDEIEDDKSDEWKKNEWNNWLIKTEED									>PKNH_0516000										GEAKTEIKPLEGEAKTETKPLEGEAKTETKPLEGEAKTEIKPLEGEAKTEIKPLEGEAKTEIKPLEGEAKTEIKPLEGEA
WKLFNTSVENKKNRWLEKRDKELEVWLMNMQNRWLHYRENEENEYKAEAMKNSSTWDDSQWEQWIKTEGKKGMEADLKKW									MESYYKEVYDYAPSTVTTVLTVPPETVRISTTANDATDTTTSDITDTSTTNLTDKSATNLTDASATNLTDTQTSPSPSKV										KTETKPLEGEAKTETKPLEGEVKTEIKPLEGEAKTETKPLEGEAKTETKPLEGEAKTETKPLVGETKTETKPLEGETKTE
LNDKETFLDGWISKEWVQWKNERMLQWLSVDWKHKEDETFEHYKSSKFTNVLHIKKKKKWTKWKERTNKEKEEWNNWVKG									PEDSSASPSYKLSESSTFTPPSNIPIYDDGSRNSQMFTPPGASSPPNSTGPAFTALNDSPTHSRTWTPDYESTDIYNDRM										TKPLVGEAKTETKPLEGEAKIVTKTLRGNVKIVTKPLKGNVKIVTKPLEGKAKTEAKPLEGEAKTGAKPLNSSAKTEAKP
KENLYVNNKWDKWLKWKKDKRALYSQKFLTFINKWISDKQWTVWIEDQGGSTL									DYGYPSRFPPSHGSSSPFSPHSPYGNMPSQIPNRMHNQMHNQMPNQMHNQMHNQMHNQMPNHMHNQMHNQMHNQMHNPMH										LEGEAKTEAKPLEGEAKTEAKPLEGEAKTEAEPLEGEDKTETQTQPETESKFNALKYFTTPEPKKDGEILETKPVADGEK
									NQMHNQMHNPQTQQLMRRGRGPHPMPPVNNNNRSASSFFSSVISSILYLFSSTSVLFSNIAHPPPNSNNLQFNAPQAIEY										LEAKLVAGSEKHESPLHDDDQKSIASSSMDVVRKDSMKYNKYSIPTETVKERENASEVGTEYQMHVLSEEKSVGGHDDEE
>PVP01_0532900_Trag11									HPRLLEKSEEWKDNEWKNWMNQLEGEWVDFNNTIEREKGKWISGKEKDWDEFIQFMDSKWMHYHEDLEEHVKSDILKRSL										ASVYYYNEESTEGGDDEEASVYYYYEESKEGGDDDEASVYYYYEEGTEGGDNEERDGEEVGDGEEGDGEEVGDGEEVGDG
MEAARGVSGLVPSSNSLQEITLRYKDKLLNMDKEQMILTLGVIMTAITSAVAFGVLATHGDIEDFLGVESDEESEKKKEL									TLDEREWKEWIQTEGKELMEKDWKNWITNNESYLDVWSVKEWLKWKNQKIVTWIMTDWKCDEDEYWSKWEESWAKCPNMH										EEEGDGEERDGEERDGEERDGEERGGEAEGEGEEEGDDDEESVYYHNQEDKEEDIERQMNNLHEEGMPTIDPNDEDLEHE
VEKSEEWKRKEWSNWLKKLEQDWKVFNEKLQNEKKTFLEEKEEDWNTWIKSVEKKWTHFNPNMDKEFHTNMMRRSINWTE									DRTNWLNWRERLNKEMVQWNSWVMMKEQHIRENRSNNWAKWKSDKHVLFNLWMDSFIKRWINEKQWFVWVKERNHIRSRG										QEKKLPRRREPDDENNVEKKKLVFTDYKEWLDQKEHPLMVSLKYWWDKILNSSFMIWYRYKGQDKEEGVPTNPDWENWLQ
SQWREWIQTEGRLYLDIEWKKWFFENQSRLDELIVKKWIQWKKDKIINWLMSDWKRAEQEHWEEFEEKSWSSKFFQIFEK									RYNGYK										EMKNEWSRYNVYIHKERTKWFQEKEIEFRQFIKDFQFKWMHYNKELLEDHSFDVYKKSLKWKDSKWIKWIEKDGESIMMM
RNYEDFKDRVSDEWEDWFEWVKRKDNIFITNVLDQWIKWKEEKNLLYNNWADTFVTNWINKKQWVVWVNERRNLAAKAKA																			DIEKWIDKIRTEYNLWLLKDWEQWKNNKILDWLLSEKKCDQYQYWLKWEYSNNQPSLRNEKLEWYKWKKVRRSEAKDWQK
ALNKKK									>PKNH_0200400										WVQEKDQALIEVKNEIWKNWKEEKKNVFYSMLSHFINNWIAKKQWKVWILDLQGTMSKG
									MIQCGRKTGGCALQRSIQSEGDKRHHNGKTVSSTCEENSTDGKKTRRSSFFTKRTAMLFFVAAYIFLKHQDDAPRYGVST										>PcyM_0501900
>PVP01_0503700_Trag6									LLQVRNQVGRILRTNEENAPMEEEEELGGEVYDNYKEIHRHNQHAYESPEEEKYSDNEKEKEQTVHDKIQIKIPRDEFVN										MTAVNVLEDFVGTESLMPTLIDDDNNPLFSKKNANLLMSVASTALLFLSSGSIFSSCYPTNPLSGMLQNLSNAASGTSVQ
METLGNYQELMPGNYSLPAVRENSAYSSLSNYKYPKRSSILLGALLFAFLFFISHFFQFLPTLGNKFKRSARNAIGYSTV									ESIPILDTQWKNLPNVDIEGKNALYPLKPEDLEKEVSKFTDWNAFKRSLEEDWEKLEVKLCESSKWLMQKKNNEWSNWIQ										TTALTEKLKENKWNDWMNQLEEKWKSFHYQMEKERRQWLEKKDTEWEEWKKYTEIKYMSYCIDINNEFEFNTLKDSSTWT
EKEDVKKDAKKDGKELPSRSASKTESKENNEKNNSQKNEARKNSEPKQPNDNNVKRINKNEEKRKQRYNIGLKGDEEEVQ									LVKSKWSVHGKVPNEEELDGSVVEPDWSYGTWGSCFKTQVYPRINSQLKNWLDDTHSNLFKFLVKGLVEVEDRKIKGWLM										RTQWEDWITTVGKEMIKNEYEKWIYENENYLHEWKVREWVEWKKKNISSWLSSEWKCKEDDYWSKWEQTAWDKWLFTENR
TTQSNGDGQKSQTSLLDKIINAKKMGKGGMKKLIKKPTVLHTANYNYKDSTEDLQEEKSEEWENNQWNIWKKKNEEEWKI									YHWKMNEEDDDYKTFGIMPTAKFLNLAQSRQWYHDNPHIDKQRRELMLWFSHRENEYLGPEWENWTYWKNEKINAVKLLC										EKWTAWKERNFRERTEWLKWVQLKEYAYINDEWIPWTKWKNENRLSFIEWIGSFMNEWINNKQWNEWIHERKKIVATKKS
FNTSIENEKDTWLQGIEKEWQELLEAMQNKWIHYNKKMDAEYQINILEKSSQWDDTQWVEWIKTEGKQFMEQQWKMWLAQ									AELSRGCMAEGKWKGEEDDGAGEEETKEELTEGEKPVEMKEKEEAKEEVKEEVKKEIKEEVKEEIKEEVKEEIKEDVKEE										PH
KEAHLNNWVVNEWIQWKNSQIMEWLTTDWRLQKEASWSNYENNKITNMLQIKKRKQWNKWKERINREREEWDAWVRSKEN									IKEEVKDKTAGFPLKPEDLVAAVPKFTDWNTFKQILENDWEGFKNKLNETRERWMQKSNDEWASWIHSVENKWSEYNQVP										>PcyM_0013100
IYINTKWNKWSKWKKDKRFIFSKWVEMFTNKLISERQWKEWVKS									TKKGNTPALKKQDCKDSRWKKWFNTKVKFGIHSKLEKWLDDTHSNLFKILLKDTKQFKGEKIKEWLVYHWKINEGGFDYK										MRLLPAFLFLCGSLYVLSPSCNINFYASAAEAEVAEDELGDDVVEDETLYVKEGEDDEPAPKQKPKASGGESSDQFVDMV
									AYEALPTLKFLHLALSRKWYSANPNIDKEIGELMSWFYHKENEYLGQEWEKLAHWKNEKVDVINSMCARGSIYNTPKRIK										NEVVPPPSKAPLPLTTKPPQGPKIKNWNEWMKQAKKEFSGYKGTMHTQRHEWTKEKEDELQKFCKYLEKRWMSYTGNIDR
>PVP01_1469900_Trag23									IE										ECKSDFLKSTQNWNGNQWNKWVKSEGKHHMNRQFQKWLDYNKYKLQDWTNTEWNKWKANVKEQLDDEEWKKKEAAGKTKE
MELNEDPTFMSPIRALLKNATNINKESILSQIDARSFVPYIYVIIFTLGAVLLFVKRFPQKKNDNIPQLPQKKESHKEIA																			WIKCTDKMEKKCLKTTKKHCKNWEKKANSSFKKWEGDFTKKWTNNKQWNSWYKELEK
LEQGLIEKSEELKKYAWNNWFMKLQADWKYFNSALENEKQTWFDEKEKEWQEWLKSMENRWTHYNENMDAKFKSYILKNS									>PKNH_0118300										>PcyM_0953400
QGWDDNQWETWIKNDGKKFMETNYHKWIDENYSNYNAWVVKRWEQWKNEKILTWLLKDWRRNEFEYWYKFKNMTLPEPLY									MVSYQYLRLFILSSAVLSIHASTNNVELGNDADHVVKTADPSNINVALEGTTKNAEYKEEIKEEVKDKTAGFPLKPEDLG										MKALFVYPLASIAVSFVLSSAEGETQECSRFNVPPPSKWITFSSKPYCKTAASVEDQVKNMLHHLGLVNSPESVKQNKWN
ERAKNNWNKWNKRLSKEKEQWKKWVAAKYELYENSECKQWKKWKDDREVLFNNWIESFINTWVAEKKWNVWIEEKKNAAT									AAVPKFTDWTTFKQSLEDDWEGFKNKLNETREGWMQKSNDEWANWINSIENKRSEYNQVPTEEKDTPTLKKQDCKDSTWK										TWLKKKKISLTEKLETESQQYMENLENDWDEFMISLENKWRHYNPHMEDEYACSVYPLGLKWDKSKWTLWFYKKGLECLK
S									KLFSTKRKFGTHSKLKKWLDDIHSNLFKLLLKDIKQFKDKKIKEWLMFHWKMNEKDADYKSFGVMRTGKILNLAQSRKWY										NDFKKWITECKKGYNTHMKNVVQEFDKQYYDDWCSRSEKYREDYYCKRWKKRGLHNDQHDSLKLEQCQNWNESNENEKDV
>PVP01_0532800_Trag10									SANPHIDKQRRELMSWFYHKENEYLGQEWEKLAHWKNEKVDIINSVCARGSIYNTPKRIKIE										WTTLMKDALKYYAGPDFNLWIEFRKEKIYFYKQWMQAFAEQWTQVSQWNTWTAERKDYIKKHKDEQAKKKAALKKAPTKK
MELDKHQNDSTSQSNFLSKLNIQGKDHILSDISEDFLMALIYISLFMFTCYILLSMSYYLSVNKKKKDMYDSIGAVYFDQ																			SAQNIA
KLIKKSEELKRYAWENWMARLELDWKHFDNSIKSKKEKWLEERVHSWEEWLKQIEDKWEHYNAHMDMSYKFYIFKISSAW																			>PcyM_0953600
NQSHWEQWAKAELKYFIDREWHNWVYQNEQHLNNWITNEWSEWKNHIIAAWLTKNWKLSENAYWEKMAKKKWVKSLFRVV									>PKNH_1326300										MKSIFVLPLASIALFVLSTATEKDERDACCYGMNPIKFKSEPWCRKYADVQAAIENAKLREEISKVEAYEDRVRAHWKAW
RKNWLKWKERIDREFQQWDEWVVGKQHLYTNNHEWDAWVKWKTDKYALVKEVRKSFVTKWVTEKQWRAWVEERHNLIQQE									MQSQCGSYQFVGTREERKMDEKKSTQRSSFFTKKTAILFFVAAYIFLKHQDDAPRQGVSTSLQVRNQVGRILRTNEENAP										FGPMKEQMEKDVENVANECAQKLENDWGEFMKNIEQKWMHFNPDMEKEYKCKVYPGALKWGVTKWIAWFHETALPSLKQD
KYRMGIWGDPQMGRTVPTWGGGPSTV									MEEEELGGEVYEDDEEIHRHTQHAYEEPYGNYENPGEGYEDPRVYYELPYGNYENPGEVIYYYDEQEGEYEYERRKGLNR										FKKGISKCGKEYHQKMKEKLNVWHKKYLDEWCKQDWKERENRYYKTWRTWAVRTDRDYLVKLARYNSWWERVSSEHKEWT
									GMKQGGVYPEDEWGVGHYHGAEDSYEDDSYDDDSYEDDSYEDDAYEEEEEPVHEKIQIRIPRDELVDENTPIFDLQHKYL										NNLKEIEYNCSEWVNWKKEKLDSYKQWLQDFTKKWITDEQWNTWNKERKEYLLKNKPETTKKPAGKTATKKAPAKKKPVK
>PVP01_0801800_TRAG14									SMAPKGEKEKALYPLKPEDLQTEVSKFTDWNAFKKTFEEDWETLEVKLRESSKWLMQKKNNEWSNWIQLVKNKWSVHGKV										K
MYGESNSNSSLYYMCIAMSIVLHYGLTCVINTNSFRKRGHRRYYDSSYTDFEEIKKSDTSENSSNDKDYNQTNNIVDQII									PNEEELDESVVEPDSSNGTWDSCFKTQVYPTINAQLKNWFDDTYSYLFKLLLKGLVEIEDKKMKGWLMYHWKMNEEDDDY										>PcyM_0050900
NPNFANIKIGSNSNITDHIVSHARGEYYPNITNEKFTKIDDETFSNLLDGSLSKFENENFTHATEHKFEKLPTLKFVKQT									KTFGDMPTAKFLNLVQSQEWYLDNPHIDKQRRELMLWFFHKINDYLGKEWENWNYWKNEKMHEVKLLCEKFAKGCLNEEE										MEAAEIEKTEEWKENEWNKWKLKLEDNWKQFNLSLIKEKNECIQNITKEWNVWMQNMQHKWTHYIENMDEPHKSYILEKS
TSKFSKLITPCQRNTATDTCPDVSNEQLFNLMSQKAPNDESERAPNDESERAPNGESKKAPNDESKKAPNGESKKAPNNE									WNKFLSEIKF										LTWNNADWENWVNTELKEFIENDWQNWINQIESQLYTLIEDKWIHWRSYQILMWLKSDWKHDENIYWLMKEYIEWNKPSK
TKKAPSDETKKAPSDESKKSPNGETKKTPSDESKKSPNGESKKTPTTITKKRTSDESKKPAHVTSKKPPNVESKKPPTVK																			VQNTGEWLKWKERVYKQSLEWLNWVQNKEKIIENIKFSSWMRWKDDKNKIFNQWKESFLNNLIREEQWNSLFNDKQTLFL
SKKNPNAKSKQSPSAATKKSPNTGTKTPPSAATKKSPNTGKKTPPNAATKKSPNVATKRTLSIEAKKATNEIFKEDPNLG																			R
ANKSPAQTAKKAPAQTAKKATEVTTKKTPTKAAKKTTEETTKKTPTETAKKPPNAANEKKGTPNVDEVEPAAKSYFQNFM
DNTVFAWREKIHSKMNANKEKLLQDKTTQSSEGEQGDIKDGSKKPKKEEPTEEWKIQQFKNWLNNLEKEYDAWKVSLVND																			>PcyM_0425400
NNEWILKKNEIFENILNRIKEKWESWNIYTLKDINDDVIRLKDLDTEEQWSKWLDAQWKPYNKQTWFDLIDSYEKLYHQW																			MKSIFILSLASIALFVLSTATEKNGCCYGMNPTKFTSIPPCQRYADVSIAFENDLLRKKISKVDLYEDGTRTLWRRWFNP
KRTHWDKWKSRKMTEWISQEWKVDEEEKWAQWTSQKWEKYFQRKEKKEWIKWIERNEIEISIIRDWLKEKESMPVQCDGW																			LKKPIEKDVESIAYECSQKLKSDWDEFMRSLEQKWMHFNPDMEKEYKCSVYPQALKWGVTKWIAWFHETGLTCLKQDFKK
LEWDTWKQEKFQHLDDYLNSLKNQWLAEKKWMILANASKERELAEQRAAPGGKKAAAKGAPQNGDKADDKADDKADN																			GISKCGKEYHQKMRKKLNVWHKKYLDEWCKQEWKERENRYFKSWRKWAVHTDQDYWVKLAHYNRWAERIRSEHKEWTDNL
																			KAIENNCNEWVNWKKEKNEFYKQWLQTFTKQWITDEQWNTWNKERKEYMLTKKPDTTKKATEKPATKKSAAKKKTVKK
>PVP01_0700800_TRAG35
MDPDIYDEYIVLNSSQLPSKKRNTDPKPVVFNKNNIASIISTTFFIISSAIFNLNEFYDTVLEPVEELYLSPFCAIEYTE																			>PcyM_0012600
MPIEQWEEWKENEWKNWKIGLEEDWEAFHDAIQNEKNKWFEGIEKEWENWMKTMEQKLKNFSEHINNTYPSITLKTKYDL																			MRETEDMSDFDIDKWARLLEEDWNSFVEFKTQEMEKLEREYRHEWNIWIRRFEPEWMDFKGFMVNKKRIWLQKKEYEWNK
DESHWEQLIKSEGKQLMEIEWNNWIYHHESFLNVWCLKAWLKWKNDKIVQWLQKDWKLKEDAYWQNWEKMWRLVGNPTDR																			WVKTMENKWKEEIEKMNKNHHPNDNDNGNDNHNDVNSQIINMMINDFKKWINTNESNLYRWILKDWDLWKKNRLEEWTKS
TNWLKWRKRNDNQIIEWNLWVTTKEKLYINHKWDKWINWKNDKNILFHEWMECFINKWIGEKKWNMFVSIGEQTSPNRRK																			DWKVKENKYWTDWEKKTPWKEYLYIIKMTKWLKWKERLKRERKHWIELTEKIENMYIIQNHMDWEKWKNDKITWFKEWML
TFTAHMDASK																			YFIEECMTEKSRNLYFDQ
>PVP01_0000110_TRAG26																			>PcyM_0534000
MESSTYSESDVSEDNTSILRENMKEDKPSHAKGSGLSSVFSTFFAFLTSTAALLNTCSLPSLIDKYDAVAKPACLVGLVE																			MDTYYKQVYDYVPNTPPTGMRPPPPPPNFAQPSSASPSYTPSETPSNNTSPSYTPSETSTNTSTPSYTPSETPTATPTSH
EGPGEEEEWKRYTWDNWKTRLEEDFNEFYFSLDKEKKEWIEEKEGEWEKLIHEMGNKWTTPEKGFDNRAHLSDSLEGSST																			TPSETPTFTPPSDAPIYNRSPNPQNFNPTGAPTFTPLGGSPTHAPAGYPNYASTNTYNGPMTYGYPSRFPPHGPSSPYPP
WNDSQWEDWIRTKGSQLMEIEWENWIGEKDSLFNEMILKKWIQWKNSKIMSWVTSEWKTEEDYYWANWEKNMSCKCLHLG																			QPNYGNMPNQMATQVYNPHGRQLMRRSRGPQPMPPTNNNSSGFFSSILSAIVYLFSSSSVLFSNIAHPPPNANNLQFNAP
EKTKWLKWKERTSRESAEWTDWVNNKECVYIRKVWNKWTEWKNNKKTLFKIWKDLFIDKWVDKKQWLAWTLK																			RAIEYHPRLLDKTEEWKDNEWKNWMGKLEGEWIDFNNTIEREKGKWLSGKEKDWDEFIQYMDNKWMHYHEALDEEVKSDI
																			LKRSLTLDEVEWKDWMKTEGKELMEKDWKNWITNNESYLDVWSVKEWLKWKNQRIVTWIMTDWKCEEDEYWSKWEESWAK
>PVP01_0503400_TRAG4																			SPNMHDRTNWLNWRERLNKEMVQWNSWVMMKEQQIRESRSNNWSKWKSDKHVMFNLWMDAFINRWINEKQWFVWVKERNQ
MEAFNVLEDFIGTESLIPTLTEDYNNLLFSKKNVNLLVLAASTALLFLSSGSIFSSCFSTNPLSGVLQNLSNATSGTSVR																			LKSRGRYMGYK
TTALTEKLKENKWNDWMKQLEEQWKSFHDQMENERKQWLEKKDAEWEKWKKYTEIKYMSYCVDINNEFESNTLKDSSTWN
RNQWEDWITTVGKEMIKSEYEKWIYENENYLDEWKVREWVEWKQKNISSWLSSEWKCKEDDSWSKWEQTVWGKWLFTENR
EKWIAWKERTLRERAEWLKWVQLKEYVYINDEWIPWTKWKNENRLAFIDWIGSFMNEWINNKQWNEWIHERKKMVATKKI
APLNAENAANAASSVGVRVNDTLQSDAPQSACAQDEAE
>PVP01_1033900
MKGPKARRSPSRSSIAKKNKDYTLSNTSRKPVSSCIYVILFLLTYVVLPLSECSEFPRDHRANHDHRDRFKVEEPRDESR
SLAEVPKYRDNSTWLLFVKQFEQDWRDFNTDLTSKRDQWFEQKNVESEKWTKTMEDEKNKWFKAKDKELKILKKALEYKF
STVDPTLRKRRESAISGKPAMEPIVVKEADADDHIREIAQDPRAANFEKGKRIYRHPSEFAKQAQRTYSPQQKKIIKSKL
PEKDEIIQNEEMQRPEMGMPDMKKHPKGKPEMRRVPMEKHEMKKVPVKREELHPEDIYDEEEHPEGIMQQEKDYEEEDHP
KHAHQKGVHPEQAHQKGVHPEQAHQRGVHPEQAHQRGVHPEQAHQRSVHPEQVHQRGVHPEQAHQKGVHPKHAHQKGVHP
KHAHQKGVHPEQAHQRGVHPEQAHQKGVHPKHAHQRGVHPEQAHQKGVHPEEMQQLAKMLQQQNVGQRGAEAHFPTNPPS
ANVGHHPNVGPPHFHAEGPERRENIAHKYNQGAMEDWKKAMKNKKLKEEKKSSKTFGFLFSKKSAKDAEKSKMLDDRDKM
FKQWDKVVEYKLATAAKDDPKLRANLEMLKRAQQMQDPRNRRVQPNINEKFDEWRKELNEEEEEEEEEEEEEEEEEEEEE
EEEEEQQQQQQQQQSEDEPLPHEERQPREERQPREEQQPHEERQPQVELQPQVEPQPQQEPTPQQEPQPLQPQTLQPLLL
QPLLLQHQPQLLQHQPQLLQHQPQLLQQQTRLLQQQTQLLQQQTQLLQQQPQLLQQQTQLLQQQPHLLQQQAELLQQQTQ
LLKPQAQLLQAQLRQSQLLQAQLLQAQTQLEPLAQLEPLPQLEPLQKQEPQPQQEPQPQQEPQAQQEQQPQAQQEQQPQA
QQDPQPQQEPQSQQEPQPQQEPQPQQGPQPQTKPQSKVKQQSKVKQQSKVKQQQQSKAKQQPQSKAKQQPQSKAKQQPQS
KAKQQAQSKVKQQAQSKVKQQSQSKVKQQPQVKPQSQLQPEMEPKAQPKMEPEMEPEMRPEIRPEIRPEMRPEIRPEMRP
EMEPEMRPEMEPEMRPEMEPKVQQKMQLEMQPEMQRELESQPPPQMRPQMRPQIKQQMKPQIKQQMKPQLRPQPRPHPQQ
ELQPGAQPEEQLEEQPDLQLELQSEAQPKPQQPQMRLKPQLRSKVQMRPHPQMKAHPQIKPNPQMKPNPQMKPHPQMKPN
PQMKPNPQMKPNPQMKPNPQMKPQPQLQPELESELEYEFMQEQELEPQHEEERREERHEEYPEGRREEHPEGRREEHPEG
RHEEHPEGRHEEHPEGRHEEHPEERHEEHPEPQPQYKKMSKEIRKLKHKPPVATAENDKADNALQPKPKKKNGPWVVVVK
GQPRKLKLVSTNHKGSGKLFKVVKNEQIKKDPQDEQKKYPTPNDPVNMQPKKEEEMIETEPVLGGEQMETESVVDGEQIT
KKTPQSMANKPTAKPLIKLQTKNVPKTVESEEYSDSEKLKKNPPQGAGKKFANSKAPLKVQQSMGEENLDVESVLSGGEV
TETESVVTEEKSLIPAFKHFEKTNKNPRDSSKKLTTTILVKVQSKSDKENFDGESVLSGGEVTETESVVTNEIPKIPTFA
YSAKARKATQAKETKSDSSKIADKDKPLEGDAKTEAKPLEGDAKTEAKPLEGEAKTETKPLEGDAKTEAKPLEGEAKTET
KPLEGDAKDETKPLEGDAKDETKPLEGDAKTETKPLEGDAKDETKPLEGEAKAETKPLEGDAKDETKPLEGEAKAETKPL
EGEEKTETKSVADGEKLETESVAGGEKPESPLCDDDQKSTASNLIDGEKKDNMIDNKDSDSKEALKEKENASEVGTESQL
QVYSGGESVGTQGEEGSVYYYSGEGDGDEGSVYYCYEDGTEGGEGEEGSVYYYHEGTEGGEGEEGSVYYIKEDGDDGEGS
VYYYQEGTEGEEGEEESVYYPNQEGMVEDIERQMHNLAEEGMSIIDHNDEDMKIEHANKLPRRREPDDAYKVDKKKLNLA
DYKEWLGKKEYPLIKKIVDIWSKIVNCRVMIWYKYFRGDKEEQGMPINPEWQNWMQDLKNEWSRYNAYIHKERNKWFQKK
EEEFHKFIEDFQFKWMHYNKELLEDHSFDVYKKSLKWQDSKWIKWIEKDGESIMMMDMEKWIDKVKSEYDLWLLKDWEQW
KTNKIMDWLLSEKKCDQYQYWLKWEYSNEKTSLRKERIDWYKWKKIRQSEAKEWQKWVREKDQALLEVKNAIWLNWKEDK
KNIFFSMLHHFINNWIAKKQWNVWARDIHRELSET
>PVP01_0948900
MKSIFVLPLASIALFALSAAAVKQGCCYGMNPAKFNSVPLCRRYADVRVANENALLRNKLSKVNVDEGAKETLWKIWFNG
RKKPIEKDVENVAYECSQKCESDWDEFMKSVEQKWMHFNPDMEKEYKCSVYPQALKWGVTKWIAWFHETALTCLKQDFKN
WITKCGKEYHQTMRQKLNVWHKKYLDEWCKQDWKVREDRYFKNWIKMGLRSDPDYWVKLSQCNRWAARVKKEHKEWTDNL
KAIENNCNDWVNWKKEKMEFYKQWLQAFTKQWITEEQWKTWTEERKQYILTKKPDTQKSATKKTATKKTTTKKTTTKKAA
EKKTATKKAGAPK
>PVP01_0000210
MRGIEDMSDFDIEKWARLLEDDWNSFVEFKTQEMEKLEREYRHEWNIWLRRFEPEWMDFKGFMVNKKRIWIQKKEYEWNK
WVKTMENKWRDEIEKMNKNNYPNDNGNDNHNDVNSQIKNMMINDLKKWINTNESNLYRWILRDWDIWKKNRLEEWTKSDW
KVKENKYWTEWEKKDPWKEYLYIIKMTKWLKWRERLKRERRHWIELTEKIENMYIIQNHMDWEKWKNDKITWFKEWMRYF
IEECMTEESRNLYLDQ
>PVP01_0532600
MMATQIYNPPGRQLMRRTRAPRPMPPTNNNNSSFFSSIVSAIMYLFSSSSVLFSNIAHPPPNTNNLQFNAPHAIEYHPRL
LDKTEEWKDNEWKNWMGKLEGEWVDFNNTIEKEKGKWLNGKEKDWDEFIQYMDNKWMHYHDGLDEEVKSDILKRSLTLDE
IEWKDWIKTEGKELMEKDWKNWITNNESYLDVWSVKEWLKWKNQRIVTWIMTDWKCEEDEYWSKWEESWAKSPNMHDRTN
WLNWRERLNKEMVQWNSWVMMKEQQIRENRSNNWSKWKSDKHVMFNLWMDTFINKWINEKQWFVWVKERNQLRSRGRYLA
YK

## Sheet: Supplementary Figure 2 
	PVP01_0202200
	Pfs25_Neg Control	1931.22
	PVP01_0532700	2049.1
	PVP01_0949200	3103.03
	PVP01_1101400	893.192
	PVP01_0202200	107091
	PVP01_0404200
	Pfs25_Neg Control	1313.09
	PVP01_0404200	9599.63
	PVP01_0949200	761.698
	PVP01_0202200	67598.5
	PVP01_0532700	4738.88
	PVP01_0000100	156.192
	PVP01_0948700
	Pfs25_Neg Control	1523.46
	PVP01_0948700	83522.7
	PVP01_1101400	895.184
	PVP01_0949200	713.77
	PVP01_0202200	314.092
	PVP01_0000100	1784.99
	PVP01_0000100
	Pfs25_Neg Control	4600
	PVP01_0000100	55916
	PVP01_0532700	7536
	PVP01_0202200	7394
	PVP01_0949200	2985
	PVP01_0404200	2479

## Sheet: Supplementary Figure 4
							Plasmodium vivax
		PVP01_0202200			PVP01_0000100			PVP01_0948700			PVP01_0404200
	0.774	0.793	0.827	0.79	0.826	0.827	0.834	0.866	0.841	0.68	0.749	0.744
							Plasmodium knowlesi
		PVP01_0202200			PVP01_0000100			PVP01_0948700			PVP01_0404200
	0.732	0.743	0.747	0.835	0.575	0.605	0.742	0.853	0.655	0.71	0.724	0.751
